# Supplementary material for: Investigating the role of long non-coding RNA in hypertrophic cardiomyopathy
Source: bioRxiv. 2025 Jul 31:2025.07.26.666851. Preprint. [Version 1] doi: 10.1101/2025.07.26.666851 (PMC12324334; doi:10.1101/2025.07.26.666851)
Supplement: Supplement 1 [file media-1.zip]

Archive with 152 entries (98 files):
- lncrna_hcm/
- lncrna_hcm/bash_scripts/
- lncrna_hcm/.DS_Store
- __MACOSX/lncrna_hcm/._.DS_Store
- lncrna_hcm/supplementary_material/
- lncrna_hcm/environment.yml
- lncrna_hcm/full_lncrna.csv
- __MACOSX/lncrna_hcm/._full_lncrna.csv
- lncrna_hcm/README.md
- __MACOSX/lncrna_hcm/._README.md
- lncrna_hcm/.gitignore
- lncrna_hcm/lncrna_deseq.Rmd
- __MACOSX/lncrna_hcm/._lncrna_deseq.Rmd
- lncrna_hcm/metadata.csv
- __MACOSX/lncrna_hcm/._metadata.csv
- lncrna_hcm/reference_files.txt
- __MACOSX/lncrna_hcm/._reference_files.txt
- lncrna_hcm/.git/
- lncrna_hcm/bash_scripts/rsem.sh
- __MACOSX/lncrna_hcm/bash_scripts/._rsem.sh
- lncrna_hcm/bash_scripts/cutadapt.sh
- lncrna_hcm/bash_scripts/micropeptide.sh
- __MACOSX/lncrna_hcm/bash_scripts/._micropeptide.sh
- lncrna_hcm/bash_scripts/star.sh
- __MACOSX/lncrna_hcm/bash_scripts/._star.sh
- lncrna_hcm/bash_scripts/cufflinks.sh
- __MACOSX/lncrna_hcm/bash_scripts/._cufflinks.sh
- lncrna_hcm/supplementary_material/supp_figure_legends.docx
- __MACOSX/lncrna_hcm/supplementary_material/._supp_figure_legends.docx
- lncrna_hcm/supplementary_material/supp_table_1.pdf
- __MACOSX/lncrna_hcm/supplementary_material/._supp_table_1.pdf
- lncrna_hcm/supplementary_material/supp_figs.pdf
- __MACOSX/lncrna_hcm/supplementary_material/._supp_figs.pdf
- lncrna_hcm/.git/config
- lncrna_hcm/.git/objects/
- lncrna_hcm/.git/HEAD
- lncrna_hcm/.git/info/
- lncrna_hcm/.git/logs/
- lncrna_hcm/.git/description
- lncrna_hcm/.git/hooks/
- lncrna_hcm/.git/refs/
- lncrna_hcm/.git/index
- lncrna_hcm/.git/packed-refs
- lncrna_hcm/.git/COMMIT_EDITMSG
- lncrna_hcm/.git/objects/59/
- lncrna_hcm/.git/objects/92/
- lncrna_hcm/.git/objects/0c/
- lncrna_hcm/.git/objects/50/
- lncrna_hcm/.git/objects/58/
- lncrna_hcm/.git/objects/9d/
- lncrna_hcm/.git/objects/df/
- lncrna_hcm/.git/objects/ab/
- lncrna_hcm/.git/objects/c9/
- lncrna_hcm/.git/objects/f5/
- lncrna_hcm/.git/objects/e4/
- lncrna_hcm/.git/objects/fe/
- lncrna_hcm/.git/objects/c1/
- lncrna_hcm/.git/objects/c6/
- lncrna_hcm/.git/objects/pack/
- lncrna_hcm/.git/objects/45/
- lncrna_hcm/.git/objects/80/
- lncrna_hcm/.git/objects/21/
- lncrna_hcm/.git/objects/2a/
- lncrna_hcm/.git/objects/88/
- lncrna_hcm/.git/objects/07/
- lncrna_hcm/.git/objects/5d/
- lncrna_hcm/.git/objects/info/
- lncrna_hcm/.git/objects/08/
- lncrna_hcm/.git/objects/64/
- lncrna_hcm/.git/objects/dc/
- lncrna_hcm/.git/objects/a9/
- lncrna_hcm/.git/objects/aa/
- lncrna_hcm/.git/objects/b7/
- lncrna_hcm/.git/objects/ea/
- lncrna_hcm/.git/objects/cc/
- lncrna_hcm/.git/objects/c2/
- lncrna_hcm/.git/objects/2c/
- lncrna_hcm/.git/objects/83/
- lncrna_hcm/.git/objects/76/
- lncrna_hcm/.git/objects/82/
- lncrna_hcm/.git/objects/7f/
- lncrna_hcm/.git/info/exclude
- lncrna_hcm/.git/logs/HEAD
- lncrna_hcm/.git/logs/refs/
- lncrna_hcm/.git/hooks/commit-msg.sample
- lncrna_hcm/.git/hooks/pre-rebase.sample
- lncrna_hcm/.git/hooks/pre-commit.sample
- lncrna_hcm/.git/hooks/applypatch-msg.sample
- lncrna_hcm/.git/hooks/fsmonitor-watchman.sample
- lncrna_hcm/.git/hooks/pre-receive.sample
- lncrna_hcm/.git/hooks/prepare-commit-msg.sample
- lncrna_hcm/.git/hooks/post-update.sample
- lncrna_hcm/.git/hooks/pre-merge-commit.sample
- lncrna_hcm/.git/hooks/pre-applypatch.sample
- lncrna_hcm/.git/hooks/pre-push.sample
- lncrna_hcm/.git/hooks/update.sample
- lncrna_hcm/.git/hooks/push-to-checkout.sample
- lncrna_hcm/.git/refs/heads/
- lncrna_hcm/.git/refs/tags/
- lncrna_hcm/.git/refs/remotes/
- lncrna_hcm/.git/objects/59/1c92e82f042340f1ab9ebdb0725b0620e0243b
- lncrna_hcm/.git/objects/92/a2f53178fb8af41da0ebc2fab29f55eb0e03d2
- lncrna_hcm/.git/objects/0c/68b88b401fa3c6c48b4b78c14aef320500cfd9
- lncrna_hcm/.git/objects/50/08ddfcf53c02e82d7eee2e57c38e5672ef89f6
- lncrna_hcm/.git/objects/58/3fa9b7389e3d2c11df1fcbdd1f62ae1eb18135
- lncrna_hcm/.git/objects/9d/8bca2bd576b8b536b4d0304f069e7c3099d371
- lncrna_hcm/.git/objects/df/29597d65e22d815297fb10b64c1ff434dabf50
- lncrna_hcm/.git/objects/ab/38382dad9b0d3ad37333e03bb35d8716156127
- lncrna_hcm/.git/objects/c9/3007113bfdcf13f214e5531d2d7a0f70d79c05
- lncrna_hcm/.git/objects/f5/35bef771bc029b09e947301a979a566acc07e2
- lncrna_hcm/.git/objects/e4/3b0f988953ae3a84b00331d0ccf5f7d51cb3cf
- lncrna_hcm/.git/objects/e4/c8c5c62e53abb393a2efb4535e4280a4ed455b
- lncrna_hcm/.git/objects/fe/f4e5d86e7f885834579814a71de91096a0030c
- lncrna_hcm/.git/objects/c1/2145b3c8ee35e9c7c8c558773a6e2cb24e8c20
- lncrna_hcm/.git/objects/c1/60f060ec973fd0d1d2a521c1c1271399e972dd
- lncrna_hcm/.git/objects/c6/47440f2064823c562d29eadb72693be26eaa6e
- lncrna_hcm/.git/objects/pack/pack-ecee05ea6a2b89f91b3ba97ee7b1b4325883a01e.pack
- lncrna_hcm/.git/objects/pack/pack-ecee05ea6a2b89f91b3ba97ee7b1b4325883a01e.idx
- lncrna_hcm/.git/objects/45/92b376f930763c78a90507d4c90d09d895503c
- lncrna_hcm/.git/objects/80/da528906e6371698e9c91137bb91c4a4662ac6
- lncrna_hcm/.git/objects/21/7a758c5402a3e37f65cdbfd17df02d0fdfc53e
- lncrna_hcm/.git/objects/21/724e545bb9ba5c7e7d7f3730c46ade3c5b0c09
- lncrna_hcm/.git/objects/2a/a5935ffba5b7b9b6d400efbed686da9f3a2cf9
- lncrna_hcm/.git/objects/88/3eeb5979cfbcda602088a4f2fb4ecbbafcb1eb
- lncrna_hcm/.git/objects/07/a1331eec3f8a12a65219d0ba315bf4c84e5b82
- lncrna_hcm/.git/objects/5d/5af523a89ebdfd8bb0d41e9f0854fd8f153085
- lncrna_hcm/.git/objects/5d/682427dc1c4eabc4536bb8fd14103db41a9ff2
- lncrna_hcm/.git/objects/08/77b33dea89d2c09db8604142d7d03c139dc52b
- lncrna_hcm/.git/objects/64/e2482f78dbdb9acfd04bd65332e98c63353072
- lncrna_hcm/.git/objects/dc/c3a6bf54374ca3162a60614ebd078ad9031d1e
- lncrna_hcm/.git/objects/a9/aed1c7f577c51e03ad4d1bb149c4ac94d2094d
- lncrna_hcm/.git/objects/aa/d12e4ba1981c001e0dc981a61001f595e98fe4
- lncrna_hcm/.git/objects/b7/8186fe8ad341595070f8542f44dcbb3f36e2fc
- lncrna_hcm/.git/objects/ea/b911534f772b251e333a09c6a5550670fefe3e
- lncrna_hcm/.git/objects/cc/c650f80196be8ea5761d1aa0c2ea8b9cd138af
- lncrna_hcm/.git/objects/c2/de9c11970628a73f82acbc1a0b68c49481ac45
- lncrna_hcm/.git/objects/2c/3f79772726bf63f865aa8673bdb42efa1261e3
- lncrna_hcm/.git/objects/2c/a84faa7e1c64761af31ba0612ceacd9121c0af
- lncrna_hcm/.git/objects/83/8068630cac68f86168bd3acf2c5d1a38df8791
- lncrna_hcm/.git/objects/76/44cf7fbc61c6212a6db728500e171dc77796aa
- lncrna_hcm/.git/objects/82/e5658b0c51b27acdc01828ebeab907c51e6ea8
- lncrna_hcm/.git/objects/7f/b07bfa3baf19a2def57f487c286035c9f72e55
- lncrna_hcm/.git/logs/refs/heads/
- lncrna_hcm/.git/logs/refs/remotes/
- lncrna_hcm/.git/refs/heads/main
- lncrna_hcm/.git/refs/remotes/origin/
- lncrna_hcm/.git/logs/refs/heads/main
- lncrna_hcm/.git/logs/refs/remotes/origin/
- lncrna_hcm/.git/refs/remotes/origin/HEAD
- lncrna_hcm/.git/refs/remotes/origin/main
- lncrna_hcm/.git/logs/refs/remotes/origin/HEAD
- lncrna_hcm/.git/logs/refs/remotes/origin/main
