# Supplementary material for: Investigating the role of long non-coding RNA in hypertrophic cardiomyopathy
Source: bioRxiv. 2025 Jul 31:2025.07.26.666851. Preprint. [Version 1] doi: 10.1101/2025.07.26.666851 (PMC12324334; doi:10.1101/2025.07.26.666851)
Supplement: Supplement 1 [file media-1.zip › lncrna_hcm/environment.yml]

name: lncrna_hcm
channels:
  - bioconda
  - conda-forge
dependencies:
 - cutadapt=4.9
 - python=3.9.19
 - star=2.7.11b
 - cufflinks=2.2.1
 - rsem=1.3.3
 - emboss=6.6.0
