# Supplementary material for: Investigating the role of long non-coding RNA in hypertrophic cardiomyopathy
Source: bioRxiv. 2025 Jul 31:2025.07.26.666851. Preprint. [Version 1] doi: 10.1101/2025.07.26.666851 (PMC12324334; doi:10.1101/2025.07.26.666851)
Supplement: Supplement 1 [file media-1.zip › lncrna_hcm/full_lncrna.csv]

seqname	source	feature	start	end	score	strand	frame	gene_id	transcript_id	class_code	exon_number	gene_name	nearest_ref	oId	tss_id
chr7	Cufflinks	exon	74823615	74824844	.	-	.	XLOC_060492	TCONS_00158988	=	1	0610006L08Rik	ENSMUST00000206672.1	ENSMUST00000205326.1	TSS100409
chr2	Cufflinks	exon	26457673	26457780	.	+	.	XLOC_034063	TCONS_00084711	=	2	0610009E02Rik	ENSMUST00000133463.1	ENSMUST00000139144.1	TSS54602
chr17	Cufflinks	exon	87364332	87369466	.	-	.	XLOC_029436	TCONS_00074119	j	2	0610012D04Rik	ENSMUST00000159031.1	CUFF.26035.1	TSS47594
chr4	Cufflinks	exon	98321398	98321507	.	+	.	XLOC_044576	TCONS_00113546	=	1	0610025J13Rik	ENSMUST00000131324.1	ENSMUST00000131324.1	TSS72487
chr3	Cufflinks	exon	138237601	138237713	.	-	.	XLOC_042943	TCONS_00109693	=	2	0610031O16Rik	ENSMUST00000185122.7	ENSMUST00000185122.7	TSS70019
chr8	Cufflinks	exon	77517056	77518579	.	+	.	XLOC_062720	TCONS_00165748	=	1	0610038B21Rik	ENSMUST00000184762.1	ENSMUST00000184762.1	TSS104403
chr2	Cufflinks	exon	163644850	163645800	.	+	.	XLOC_036249	TCONS_00090400	=	1	0610039K10Rik	ENSMUST00000184724.1	ENSMUST00000076667.1	TSS58265
chr5	Cufflinks	exon	143329247	143329353	.	+	.	XLOC_049653	TCONS_00128661	=	1	0610040B10Rik	ENSMUST00000160231.1	ENSMUST00000160231.1	TSS81831
chr6	Cufflinks	exon	108613949	108613995	.	-	.	XLOC_055518	TCONS_00144622	=	4	0610040F04Rik	ENSMUST00000137478.3	ENSMUST00000204759.1	TSS91743
chr4	Cufflinks	exon	101366990	101367139	.	+	.	XLOC_044655	TCONS_00113707	=	2	0610043K17Rik	ENSMUST00000123107.7	ENSMUST00000142581.1	TSS72595
chr5	Cufflinks	exon	109996119	109996398	.	-	.	XLOC_051058	TCONS_00132644	=	2	1010001B22Rik	ENSMUST00000181488.1	ENSMUST00000181488.1	TSS84302
chr18	Cufflinks	exon	11052475	11052567	.	-	.	XLOC_030792	TCONS_00077118	j	3	1010001N08Rik	ENSMUST00000180789.1	CUFF.24557.2	TSS49600
chr10	Cufflinks	exon	66919928	66920258	.	-	.	XLOC_007651	TCONS_00020445	=	4	1110002J07Rik	ENSMUST00000181710.1	ENSMUST00000181710.1	TSS12553
chr12	Cufflinks	exon	3405310	3406711	.	-	.	XLOC_014205	TCONS_00037894	=	1	1110002L01Rik	ENSMUST00000168012.2	ENSMUST00000095903.6	TSS23925
chr1	Cufflinks	exon	35879845	35879972	.	+	.	XLOC_000461	TCONS_00001157	=	1	1110002O04Rik	ENSMUST00000194261.1	ENSMUST00000194261.1	TSS671
chr5	Cufflinks	exon	65405751	65406367	.	+	.	XLOC_048493	TCONS_00125182	o	1	1110003F10Rik	ENSMUST00000199441.1	CUFF.40774.1	TSS79699
chr5	Cufflinks	exon	115631049	115631816	.	-	.	XLOC_051165	TCONS_00133113	=	1	1110006O24Rik	ENSMUST00000201728.1	ENSMUST00000201728.1	TSS84550
chr16	Cufflinks	exon	90554164	90554886	.	+	.	XLOC_025659	TCONS_00063871	=	1	1110008E08Rik	ENSMUST00000183621.1	ENSMUST00000183621.1	TSS41129
chr3	Cufflinks	exon	4800631	4800757	.	+	.	XLOC_039138	TCONS_00098996	j	4	1110015O18Rik	ENSMUST00000184429.1	CUFF.32538.2	TSS63584
chr2	Cufflinks	exon	167191292	167191415	.	+	.	XLOC_036313	TCONS_00090612	=	3	1110018N20Rik	ENSMUST00000151217.7	ENSMUST00000151217.7	TSS58402
chr6	Cufflinks	exon	13881283	13881381	.	+	.	XLOC_051945	TCONS_00135395	j	2	1110019D14Rik	ENSMUST00000181225.1	CUFF.41116.10	TSS86085
chr17	Cufflinks	exon	84954967	84955308	.	-	.	XLOC_029403	TCONS_00074031	=	1	1110020A21Rik	ENSMUST00000181147.1	ENSMUST00000181147.1	TSS47547
chr15	Cufflinks	exon	81584174	81585028	.	-	.	XLOC_024023	TCONS_00060003	=	1	1110025M09Rik	ENSMUST00000192082.1	ENSMUST00000192082.1	TSS38583
chr11	Cufflinks	exon	87702123	87702261	.	+	.	XLOC_009781	TCONS_00026346	=	1	1110028F11Rik	ENSMUST00000137077.1	ENSMUST00000142895.1	TSS16312
chr8	Cufflinks	exon	106594210	106594820	.	+	.	XLOC_063213	TCONS_00167126	=	3	1110028F18Rik	ENSMUST00000183365.1	ENSMUST00000183365.1	TSS105211
chr7	Cufflinks	exon	29155680	29156920	.	+	.	XLOC_056876	TCONS_00148420	=	1	1110035H17Rik	ENSMUST00000184073.1	ENSMUST00000184073.1	TSS94025
chr9	Cufflinks	exon	64053189	64053294	.	+	.	XLOC_065947	TCONS_00173692	=	2	1110036E04Rik	ENSMUST00000181151.1	ENSMUST00000181151.1	TSS109460
chr17	Cufflinks	exon	34952352	34952448	.	-	.	XLOC_028534	TCONS_00072157	=	4	1110038B12Rik	ENSMUST00000174464.1	ENSMUST00000174714.7	TSS46199
chr13	Cufflinks	exon	33935567	33936097	.	+	.	XLOC_016029	TCONS_00041851	=	1	1110046J04Rik	ENSMUST00000180906.1	CUFF.12024.1	TSS26606
chr5	Cufflinks	exon	20728394	20728892	.	+	.	XLOC_047900	TCONS_00123527	=	1	1110060G06Rik	ENSMUST00000200372.1	ENSMUST00000200372.1	TSS78619
chr2	Cufflinks	exon	167832931	167833646	.	-	.	XLOC_038856	TCONS_00098265	j	4	1200007C13Rik	ENSMUST00000143649.1	CUFF.34274.1	TSS63132
chr16	Cufflinks	exon	21795850	21795975	.	+	.	XLOC_024906	TCONS_00062152	=	2	1300002E11Rik	ENSMUST00000209728.1	ENSMUST00000209429.1	TSS40008
chr4	Cufflinks	exon	155732548	155734627	.	-	.	XLOC_047545	TCONS_00122728	=	1	1500002C15Rik	ENSMUST00000178987.2	ENSMUST00000197451.1	TSS78031
chr7	Cufflinks	exon	132889572	132890078	.	-	.	XLOC_061455	TCONS_00161952	=	1	1500002F19Rik	ENSMUST00000209767.1	ENSMUST00000180905.2	TSS102261
chr3	Cufflinks	exon	88811214	88811369	.	-	.	XLOC_042088	TCONS_00107335	=	2	1500004A13Rik	ENSMUST00000184014.7	ENSMUST00000183374.7	TSS68511
chr3	Cufflinks	exon	127714634	127717027	.	-	.	XLOC_042836	TCONS_00109348	=	1	1500005C15Rik	ENSMUST00000199867.1	ENSMUST00000199867.1	TSS69822
chr7	Cufflinks	exon	75312068	75312178	.	+	.	XLOC_057622	TCONS_00150665	=	2	1500012K07Rik	ENSMUST00000205989.1	CUFF.46723.1	TSS95323
chr19	Cufflinks	exon	20421076	20421263	.	+	.	XLOC_031802	TCONS_00079594	j	2	1500015L24Rik	ENSMUST00000179640.1	CUFF.26628.1	TSS51186
chr19	Cufflinks	exon	36638180	36638419	.	-	.	XLOC_033131	TCONS_00082624	o	1	1500017E21Rik	ENSMUST00000142067.7	CUFF.31211.3	TSS53185
chr10	Cufflinks	exon	89698163	89700866	.	+	.	XLOC_006419	TCONS_00017410	=	3	1500026H17Rik	ENSMUST00000181598.1	ENSMUST00000181598.1	TSS10663
chr5	Cufflinks	exon	24997499	24998168	.	+	.	XLOC_047963	TCONS_00123730	=	2	1500035N22Rik	ENSMUST00000075081.6	ENSMUST00000075081.6	TSS78741
chr16	Cufflinks	exon	95898459	95898713	.	-	.	XLOC_026584	TCONS_00066748	=	4	1600002D24Rik	ENSMUST00000136744.7	ENSMUST00000136744.7	TSS42830
chr7	Cufflinks	exon	110003586	110003715	.	-	.	XLOC_061056	TCONS_00160607	=	2	1600010M07Rik	ENSMUST00000191157.6	ENSMUST00000185931.6	TSS101444
chr3	Cufflinks	exon	30595346	30595757	.	-	.	XLOC_041366	TCONS_00105603	=	1	1600017P15Rik	ENSMUST00000193960.1	ENSMUST00000083427.1	TSS67375
chr16	Cufflinks	exon	35503170	35503413	.	-	.	XLOC_026148	TCONS_00065361	=	1	1600019K03Rik	ENSMUST00000187829.1	ENSMUST00000187829.1	TSS42035
chr6	Cufflinks	exon	86526271	86527974	.	+	.	XLOC_053054	TCONS_00138389	=	1	1600020E01Rik	ENSMUST00000204068.2	ENSMUST00000180896.7	TSS87845
chr5	Cufflinks	exon	45668702	45669708	.	-	.	XLOC_050382	TCONS_00130786	=	1	1600023N17Rik	ENSMUST00000196242.1	ENSMUST00000196242.1	TSS83138
chrX	Cufflinks	exon	56317608	56317746	.	+	.	XLOC_069142	TCONS_00182511	=	1	1600025M17Rik	ENSMUST00000151426.1	ENSMUST00000151426.1	TSS115006
chr8	Cufflinks	exon	61282261	61282416	.	-	.	XLOC_064188	TCONS_00169368	=	3	1700001D01Rik	ENSMUST00000188654.1	ENSMUST00000188654.1	TSS106700
chr18	Cufflinks	exon	17047252	17047568	.	+	.	XLOC_029731	TCONS_00074771	=	6	1700001G01Rik	ENSMUST00000147119.7	ENSMUST00000153022.7	TSS48020
chr14	Cufflinks	exon	66295334	66295586	.	-	.	XLOC_021391	TCONS_00054021	=	1	1700001G11Rik	ENSMUST00000153646.7	ENSMUST00000153646.7	TSS34546
chr1	Cufflinks	exon	33669824	33670712	.	+	.	XLOC_000435	TCONS_00001058	=	1	1700001G17Rik	ENSMUST00000191779.1	ENSMUST00000191779.1	TSS612
chr11	Cufflinks	exon	114186553	114186674	.	-	.	XLOC_012134	TCONS_00033334	=	2	1700001J04Rik	ENSMUST00000154037.1	ENSMUST00000126577.1	TSS20885
chr15	Cufflinks	exon	83365029	83365513	.	-	.	XLOC_024075	TCONS_00060112	=	3	1700001L05Rik	ENSMUST00000178628.7	ENSMUST00000179705.1	TSS38657
chr3	Cufflinks	exon	143411277	143411532	.	+	.	XLOC_040946	TCONS_00104507	=	2	1700001N15Rik	ENSMUST00000199380.1	ENSMUST00000199380.1	TSS66722
chr5	Cufflinks	exon	11691840	11692027	.	-	.	XLOC_049944	TCONS_00129487	=	2	1700003C15Rik	ENSMUST00000185360.2	ENSMUST00000185360.2	TSS82343
chr11	Cufflinks	exon	98355423	98355487	.	-	.	XLOC_011822	TCONS_00032357	=	2	1700003D09Rik	ENSMUST00000141929.1	ENSMUST00000141929.1	TSS20236
chrX	Cufflinks	exon	93156527	93156873	.	+	.	XLOC_069539	TCONS_00183477	=	2	1700003E24Rik	ENSMUST00000088134.3	ENSMUST00000088134.3	TSS115579
chr9	Cufflinks	exon	45321967	45322079	.	-	.	XLOC_067578	TCONS_00178103	=	4	1700003G13Rik	ENSMUST00000129215.7	ENSMUST00000131342.1	TSS112254
chr7	Cufflinks	exon	116086627	116086755	.	-	.	XLOC_061155	TCONS_00160891	=	2	1700003G18Rik	ENSMUST00000140689.7	ENSMUST00000140689.7	TSS101631
chr6	Cufflinks	exon	149215091	149215185	.	-	.	XLOC_056175	TCONS_00146465	=	2	1700003I16Rik	ENSMUST00000205198.1	ENSMUST00000205198.1	TSS92838
chr1	Cufflinks	exon	56019856	56020203	.	+	.	XLOC_000706	TCONS_00001850	=	2	1700003I22Rik	ENSMUST00000186048.1	ENSMUST00000186048.1	TSS1089
chr16	Cufflinks	exon	12847127	12847305	.	+	.	XLOC_024748	TCONS_00061589	=	4	1700003L19Rik	ENSMUST00000190074.1	ENSMUST00000190074.1	TSS39688
chr4	Cufflinks	exon	129961199	129961280	.	+	.	XLOC_045166	TCONS_00115390	=	3	1700003M07Rik	ENSMUST00000147634.7	ENSMUST00000147634.7	TSS73591
chr13	Cufflinks	exon	118564993	118565139	.	+	.	XLOC_017158	TCONS_00044451	=	2	1700003P14Rik	ENSMUST00000185602.6	ENSMUST00000185959.1	TSS28142
chr14	Cufflinks	exon	119750112	119750218	.	+	.	XLOC_020427	TCONS_00051752	=	2	1700006F04Rik	ENSMUST00000188582.1	ENSMUST00000188582.1	TSS33012
chr13	Cufflinks	exon	107687397	107687584	.	+	.	XLOC_016966	TCONS_00043962	=	1	1700006H21Rik	ENSMUST00000188960.6	ENSMUST00000188490.1	TSS27883
chr10	Cufflinks	exon	120371257	120371304	.	+	.	XLOC_006779	TCONS_00018299	=	3	1700006J14Rik	ENSMUST00000041178.11	ENSMUST00000160091.7	TSS11184
chr1	Cufflinks	exon	137325434	137325842	.	-	.	XLOC_004324	TCONS_00011610	=	1	1700006P03Rik	ENSMUST00000191810.1	ENSMUST00000191810.1	TSS7135
chr3	Cufflinks	exon	58148315	58148510	.	-	.	XLOC_041730	TCONS_00106401	=	3	1700007F19Rik	ENSMUST00000188418.1	ENSMUST00000188418.1	TSS67904
chr11	Cufflinks	exon	59730048	59730182	.	-	.	XLOC_011100	TCONS_00030217	=	2	1700007J10Rik	ENSMUST00000139530.7	ENSMUST00000153431.1	TSS18836
chr16	Cufflinks	exon	33380516	33380727	.	-	.	XLOC_026138	TCONS_00065325	=	2	1700007L15Rik	ENSMUST00000180923.1	ENSMUST00000180923.1	TSS42010
chr2	Cufflinks	exon	171234009	171234116	.	+	.	XLOC_036450	TCONS_00090858	=	1	1700007M16Rik	ENSMUST00000129075.1	ENSMUST00000129075.1	TSS58590
chr1	Cufflinks	exon	187127562	187127852	.	+	.	XLOC_002706	TCONS_00006967	=	3	1700007P06Rik	ENSMUST00000160380.2	ENSMUST00000160380.2	TSS4287
chr9	Cufflinks	exon	99322826	99323516	.	+	.	XLOC_066560	TCONS_00175071	=	1	1700008A23Rik	ENSMUST00000191694.1	ENSMUST00000191694.1	TSS110384
chr5	Cufflinks	exon	121835195	121835828	.	+	.	XLOC_049322	TCONS_00127577	=	1	1700008B11Rik	ENSMUST00000198145.1	ENSMUST00000198145.1	TSS81121
chr5	Cufflinks	exon	82119679	82121362	.	-	.	XLOC_050730	TCONS_00131684	=	1	1700008H02Rik	ENSMUST00000201220.1	ENSMUST00000201220.1	TSS83724
chr7	Cufflinks	exon	127510438	127512869	.	-	.	XLOC_061333	TCONS_00161639	=	1	1700008J07Rik	ENSMUST00000185351.1	ENSMUST00000185351.1	TSS102036
chr17	Cufflinks	exon	49112373	49112849	.	-	.	XLOC_028785	TCONS_00072847	=	1	1700008K24Rik	ENSMUST00000185974.6	ENSMUST00000186479.1	TSS46642
chr6	Cufflinks	exon	81908011	81908031	.	-	.	XLOC_054965	TCONS_00143317	=	3	1700009C05Rik	ENSMUST00000191101.1	ENSMUST00000191101.1	TSS90896
chr10	Cufflinks	exon	77893428	77894511	.	+	.	XLOC_006141	TCONS_00016614	=	1	1700009J07Rik	ENSMUST00000185309.1	ENSMUST00000185513.1	TSS10158
chr15	Cufflinks	exon	73651997	73652347	.	+	.	XLOC_022584	TCONS_00056518	=	2	1700010B13Rik	ENSMUST00000189435.1	ENSMUST00000189435.1	TSS36237
chrX	Cufflinks	exon	95732586	95732808	.	-	.	XLOC_071311	TCONS_00187972	=	1	1700010D01Rik	ENSMUST00000096366.5	ENSMUST00000096366.5	TSS118221
chr5	Cufflinks	exon	98566431	98566926	.	-	.	XLOC_050912	TCONS_00132151	=	3	1700010H22Rik	ENSMUST00000189748.1	ENSMUST00000189748.1	TSS84028
chr3	Cufflinks	exon	7943534	7943562	.	-	.	XLOC_041165	TCONS_00105119	=	3	1700010I02Rik	ENSMUST00000188525.5	ENSMUST00000188525.5	TSS67074
chr10	Cufflinks	exon	112785443	112785599	.	+	.	XLOC_006706	TCONS_00018106	=	4	1700010J16Rik	ENSMUST00000187828.6	ENSMUST00000187828.6	TSS11070
chr16	Cufflinks	exon	66660045	66660105	.	+	.	XLOC_025503	TCONS_00063581	=	2	1700010K23Rik	ENSMUST00000174502.1	ENSMUST00000174502.1	TSS40920
chr3	Cufflinks	exon	108248909	108249026	.	-	.	XLOC_042519	TCONS_00108574	=	1	1700010K24Rik	ENSMUST00000125852.1	ENSMUST00000125852.1	TSS69299
chr7	Cufflinks	exon	82859305	82859848	.	+	.	XLOC_057730	TCONS_00150953	=	4	1700010L04Rik	ENSMUST00000179662.7	ENSMUST00000178848.5	TSS95522
chr13	Cufflinks	exon	35180267	35182749	.	+	.	XLOC_016042	TCONS_00041884	=	1	1700011B04Rik	ENSMUST00000189905.1	ENSMUST00000189905.1	TSS26624
chr7	Cufflinks	exon	72027095	72027317	.	+	.	XLOC_057589	TCONS_00150607	=	3	1700011C11Rik	ENSMUST00000205268.1	ENSMUST00000205268.1	TSS95282
chr7	Cufflinks	exon	78847254	78847530	.	+	.	XLOC_057659	TCONS_00150751	=	1	1700011D18Rik	ENSMUST00000205762.1	ENSMUST00000205762.1	TSS95382
chr6	Cufflinks	exon	30462961	30463313	.	+	.	XLOC_052146	TCONS_00135942	=	2	1700012C14Rik	ENSMUST00000143687.1	ENSMUST00000132023.1	TSS86407
chr3	Cufflinks	exon	153296504	153297007	.	-	.	XLOC_043239	TCONS_00110427	=	1	1700012D16Rik	ENSMUST00000197231.1	ENSMUST00000197231.1	TSS70534
chr1	Cufflinks	exon	120437394	120438455	.	+	.	XLOC_001723	TCONS_00004440	=	2	1700012E03Rik	ENSMUST00000186237.1	ENSMUST00000186237.1	TSS2695
chr15	Cufflinks	exon	67138558	67139068	.	-	.	XLOC_023809	TCONS_00059393	x	1	1700012I11Rik	ENSMUST00000187233.1	CUFF.19689.1	TSS38191
chr13	Cufflinks	exon	99641974	99642803	.	+	.	XLOC_016881	TCONS_00043803	=	1	1700012J22Rik	ENSMUST00000193492.1	ENSMUST00000193492.1	TSS27773
chr5	Cufflinks	exon	148553217	148553861	.	-	.	XLOC_051701	TCONS_00134839	=	1	1700013A02Rik	ENSMUST00000202969.1	ENSMUST00000202969.1	TSS85706
chr12	Cufflinks	exon	106878677	106878841	.	+	.	XLOC_013798	TCONS_00037119	=	5	1700013N06Rik	ENSMUST00000156376.1	ENSMUST00000156376.1	TSS23368
chr5	Cufflinks	exon	60940938	60941049	.	-	.	XLOC_050492	TCONS_00131008	=	1	1700014F14Rik	ENSMUST00000199566.1	ENSMUST00000199566.1	TSS83293
chr3	Cufflinks	exon	153475491	153475564	.	-	.	XLOC_043250	TCONS_00110439	=	2	1700015C17Rik	ENSMUST00000197297.1	ENSMUST00000197297.1	TSS70545
chr6	Cufflinks	exon	113632362	113632572	.	-	.	XLOC_055570	TCONS_00144778	=	2	1700015O11Rik	ENSMUST00000180964.2	ENSMUST00000180964.2	TSS91826
chr7	Cufflinks	exon	118740449	118741181	.	-	.	XLOC_061196	TCONS_00161077	=	1	1700016B15Rik	ENSMUST00000209027.1	ENSMUST00000209027.1	TSS101722
chr16	Cufflinks	exon	3908825	3909192	.	-	.	XLOC_025808	TCONS_00064332	=	1	1700016D08Rik	ENSMUST00000195807.1	ENSMUST00000195807.1	TSS41392
chr5	Cufflinks	exon	96849505	96849680	.	+	.	XLOC_048865	TCONS_00126279	=	1	1700016F12Rik	ENSMUST00000198159.1	ENSMUST00000198159.1	TSS80323
chr13	Cufflinks	exon	24741232	24741560	.	+	.	XLOC_015929	TCONS_00041627	=	1	1700016G14Rik	ENSMUST00000136906.1	ENSMUST00000136906.1	TSS26478
chr13	Cufflinks	exon	5669974	5670604	.	-	.	XLOC_017198	TCONS_00044590	u	2	1700016G22Rik	ENSMUST00000186843.1	CUFF.10466.37	TSS28211
chr1	Cufflinks	exon	80476614	80476688	.	+	.	XLOC_001159	TCONS_00003082	=	2	1700016L21Rik	ENSMUST00000187497.1	ENSMUST00000189139.1	TSS1832
chr11	Cufflinks	exon	75176993	75177633	.	+	.	XLOC_009557	TCONS_00025601	=	3	1700016P03Rik	ENSMUST00000134252.1	ENSMUST00000134252.1	TSS15846
chr6	Cufflinks	exon	13415782	13415996	.	+	.	XLOC_051941	TCONS_00135382	=	2	1700016P04Rik	ENSMUST00000186770.1	ENSMUST00000186770.1	TSS86081
chr3	Cufflinks	exon	40506919	40507021	.	-	.	XLOC_041542	TCONS_00105989	j	2	1700017G19Rik	ENSMUST00000035860.6	CUFF.34759.2	TSS67622
chr9	Cufflinks	exon	89802870	89802933	.	+	.	XLOC_066378	TCONS_00174667	=	1	1700017I07Rik	ENSMUST00000184823.1	ENSMUST00000184823.1	TSS110123
chr2	Cufflinks	exon	168978268	168978560	.	+	.	XLOC_036355	TCONS_00090700	=	1	1700017J07Rik	ENSMUST00000140241.1	ENSMUST00000140241.1	TSS58464
chr5	Cufflinks	exon	77465488	77465817	.	+	.	XLOC_048651	TCONS_00125698	=	1	1700017L05Rik	ENSMUST00000201654.1	ENSMUST00000201654.1	TSS79995
chr13	Cufflinks	exon	31567474	31567613	.	-	.	XLOC_017639	TCONS_00045455	j	3	1700018A04Rik	ENSMUST00000150418.7	CUFF.11034.2	TSS28802
chr18	Cufflinks	exon	46358435	46358614	.	+	.	XLOC_030088	TCONS_00075569	o	2	1700018A14Rik	ENSMUST00000195587.1	CUFF.26115.1	TSS48588
chr3	Cufflinks	exon	48608698	48609102	.	-	.	XLOC_041593	TCONS_00106092	=	2	1700018B24Rik	ENSMUST00000036023.2	ENSMUST00000036023.2	TSS67695
chr19	Cufflinks	exon	29046245	29048729	.	+	.	XLOC_031952	TCONS_00079887	=	1	1700018L02Rik	ENSMUST00000187897.1	ENSMUST00000187897.1	TSS51400
chr7	Cufflinks	exon	30539666	30539861	.	+	.	XLOC_056915	TCONS_00148565	=	1	1700019A23Rik	ENSMUST00000208842.1	ENSMUST00000208842.1	TSS94116
chrX	Cufflinks	exon	62526828	62527011	.	-	.	XLOC_071008	TCONS_00187156	=	3	1700019B21Rik	ENSMUST00000133350.7	ENSMUST00000129479.1	TSS117739
chr2	Cufflinks	exon	45696605	45696629	.	+	.	XLOC_034431	TCONS_00085791	=	1	1700019E08Rik	ENSMUST00000153567.1	ENSMUST00000153567.1	TSS55358
chr6	Cufflinks	exon	5969130	5969267	.	-	.	XLOC_054145	TCONS_00141200	=	2	1700019G24Rik	ENSMUST00000130004.1	ENSMUST00000130004.1	TSS89596
chr1	Cufflinks	exon	138876272	138876645	.	-	.	XLOC_004341	TCONS_00011669	=	1	1700019P21Rik	ENSMUST00000186955.2	ENSMUST00000186955.2	TSS7164
chr10	Cufflinks	exon	110896317	110896537	.	-	.	XLOC_008145	TCONS_00021970	=	3	1700020G17Rik	ENSMUST00000188776.6	ENSMUST00000190237.1	TSS13515
chr2	Cufflinks	exon	119596259	119596511	.	+	.	XLOC_035396	TCONS_00088043	=	2	1700020I14Rik	ENSMUST00000147425.1	ENSMUST00000153581.1	TSS56837
chr9	Cufflinks	exon	120913774	120914090	.	-	.	XLOC_068539	TCONS_00181112	=	1	1700020M21Rik	ENSMUST00000188320.1	ENSMUST00000188320.1	TSS114138
chr1	Cufflinks	exon	91404879	91405182	.	-	.	XLOC_003919	TCONS_00010444	=	1	1700020N18Rik	ENSMUST00000188956.1	ENSMUST00000188956.1	TSS6359
chr10	Cufflinks	exon	21419358	21419384	.	+	.	XLOC_005386	TCONS_00014911	=	1	1700021A07Rik	ENSMUST00000188024.1	ENSMUST00000188024.1	TSS9032
chr5	Cufflinks	exon	119807588	119807667	.	-	.	XLOC_051215	TCONS_00133239	=	2	1700021F13Rik	ENSMUST00000202665.1	ENSMUST00000202127.1	TSS84635
chr4	Cufflinks	exon	117002166	117002571	.	-	.	XLOC_046779	TCONS_00120220	=	1	1700021J08Rik	ENSMUST00000138729.1	ENSMUST00000138729.1	TSS76532
chr4	Cufflinks	exon	124311329	124311461	.	-	.	XLOC_046927	TCONS_00120723	=	2	1700021L23Rik	ENSMUST00000153719.1	ENSMUST00000153719.1	TSS76837
chr4	Cufflinks	exon	134448766	134449368	.	-	.	XLOC_047107	TCONS_00121395	=	1	1700021N21Rik	ENSMUST00000131110.1	ENSMUST00000131110.1	TSS77235
chr19	Cufflinks	exon	24066000	24066452	.	+	.	XLOC_031905	TCONS_00079750	=	2	1700021P04Rik	ENSMUST00000178667.1	ENSMUST00000178667.1	TSS51314
chr15	Cufflinks	exon	46324559	46325119	.	+	.	XLOC_022316	TCONS_00055850	=	1	1700022A22Rik	ENSMUST00000187130.6	ENSMUST00000187130.6	TSS35848
chr16	Cufflinks	exon	59467997	59468137	.	-	.	XLOC_026355	TCONS_00065987	=	2	1700022E09Rik	ENSMUST00000185295.1	ENSMUST00000188342.1	TSS42393
chr12	Cufflinks	exon	28474178	28474225	.	-	.	XLOC_014504	TCONS_00038485	=	2	1700022F17Rik	ENSMUST00000185916.1	ENSMUST00000185916.1	TSS24339
chr12	Cufflinks	exon	9570206	9570383	.	-	.	XLOC_014262	TCONS_00038018	=	3	1700022H16Rik	ENSMUST00000188935.1	ENSMUST00000188935.1	TSS24007
chr17	Cufflinks	exon	25985815	25986036	.	+	.	XLOC_027124	TCONS_00068032	=	1	1700022N22Rik	ENSMUST00000180932.1	ENSMUST00000180932.1	TSS43665
chr11	Cufflinks	exon	109848317	109848476	.	+	.	XLOC_010220	TCONS_00027664	=	3	1700023C21Rik	ENSMUST00000143247.1	ENSMUST00000143247.1	TSS17183
chr10	Cufflinks	exon	66121951	66122032	.	-	.	XLOC_007629	TCONS_00020419	=	2	1700023F02Rik	ENSMUST00000190260.6	ENSMUST00000188279.1	TSS12528
chr1	Cufflinks	exon	186929211	186930112	.	+	.	XLOC_002702	TCONS_00006961	=	3	1700023G09Rik	ENSMUST00000194513.1	CUFF.3049.1	TSS4282
chr13	Cufflinks	exon	80771248	80771256	.	-	.	XLOC_018286	TCONS_00047209	o	1	1700023H06Rik	ENSMUST00000161006.1	CUFF.13200.1	TSS29890
chr14	Cufflinks	exon	124013691	124013739	.	+	.	XLOC_020501	TCONS_00051872	=	3	1700024B18Rik	ENSMUST00000190088.1	ENSMUST00000190088.1	TSS33108
chr5	Cufflinks	exon	67607218	67607826	.	-	.	XLOC_050568	TCONS_00131272	=	1	1700025A08Rik	ENSMUST00000200753.1	ENSMUST00000200753.1	TSS83457
chr11	Cufflinks	exon	114091406	114091870	.	+	.	XLOC_010243	TCONS_00027729	=	1	1700025D23Rik	ENSMUST00000129365.1	ENSMUST00000129365.1	TSS17226
chr10	Cufflinks	exon	119413444	119413619	.	+	.	XLOC_006774	TCONS_00018248	=	1	1700025F24Rik	ENSMUST00000185238.1	ENSMUST00000185238.1	TSS11163
chr16	Cufflinks	exon	30072561	30072571	.	+	.	XLOC_024987	TCONS_00062396	o	1	1700025H01Rik	ENSMUST00000187479.1	CUFF.21407.1	TSS40139
chr7	Cufflinks	exon	121589903	121590370	.	+	.	XLOC_058427	TCONS_00152865	=	1	1700025J12Rik	ENSMUST00000205586.1	ENSMUST00000205586.1	TSS96709
chr17	Cufflinks	exon	54358429	54358524	.	-	.	XLOC_028838	TCONS_00072957	=	2	1700025K24Rik	ENSMUST00000190635.1	ENSMUST00000190635.1	TSS46722
chr5	Cufflinks	exon	73284123	73284181	.	-	.	XLOC_050632	TCONS_00131480	=	5	1700025M24Rik	ENSMUST00000188758.6	ENSMUST00000191524.2	TSS83584
chr10	Cufflinks	exon	83139150	83139639	.	-	.	XLOC_007875	TCONS_00021264	=	1	1700025N21Rik	ENSMUST00000160997.1	ENSMUST00000160997.1	TSS13051
chr6	Cufflinks	exon	39065792	39065866	.	-	.	XLOC_054458	TCONS_00142199	=	3	1700025N23Rik	ENSMUST00000186189.1	CUFF.44090.1	TSS90139
chr4	Cufflinks	exon	22938127	22938435	.	-	.	XLOC_045858	TCONS_00117517	=	2	1700025O08Rik	ENSMUST00000123729.1	ENSMUST00000123729.1	TSS74885
chr2	Cufflinks	exon	132497369	132497491	.	+	.	XLOC_035622	TCONS_00088852	=	2	1700026D11Rik	ENSMUST00000151417.7	ENSMUST00000146398.1	TSS57297
chr8	Cufflinks	exon	71010314	71010508	.	-	.	XLOC_064351	TCONS_00169754	=	2	1700026F02Rik	ENSMUST00000188626.1	ENSMUST00000188626.1	TSS106938
chr16	Cufflinks	exon	49238728	49239072	.	-	.	XLOC_026261	TCONS_00065738	=	7	1700026J12Rik	ENSMUST00000131357.7	ENSMUST00000131357.7	TSS42242
chr6	Cufflinks	exon	48536582	48536736	.	-	.	XLOC_054579	TCONS_00142517	=	1	1700026J14Rik	ENSMUST00000180937.1	ENSMUST00000180937.1	TSS90337
chr15	Cufflinks	exon	78913532	78913660	.	-	.	XLOC_023985	TCONS_00059863	=	2	1700027A07Rik	ENSMUST00000150472.1	ENSMUST00000150472.1	TSS38497
chr1	Cufflinks	exon	72986289	72987653	.	+	.	XLOC_000984	TCONS_00002613	o	2	1700027A15Rik	ENSMUST00000188793.1	CUFF.839.1	TSS1543
chr5	Cufflinks	exon	64454813	64455285	.	-	.	XLOC_050510	TCONS_00131050	=	1	1700027F09Rik	ENSMUST00000189767.2	ENSMUST00000189767.2	TSS83323
chr3	Cufflinks	exon	45419444	45419597	.	-	.	XLOC_041580	TCONS_00106071	=	2	1700027H10Rik	ENSMUST00000186818.2	ENSMUST00000186818.2	TSS67678
chr9	Cufflinks	exon	36692866	36693189	.	-	.	XLOC_067452	TCONS_00177679	=	4	1700027I24Rik	ENSMUST00000183612.1	ENSMUST00000183612.1	TSS112011
chr5	Cufflinks	exon	112206806	112206971	.	+	.	XLOC_049119	TCONS_00126936	=	1	1700028D13Rik	ENSMUST00000186834.6	ENSMUST00000187272.1	TSS80705
chr5	Cufflinks	exon	151388462	151388538	.	+	.	XLOC_049844	TCONS_00129179	=	3	1700028E10Rik	ENSMUST00000181555.3	ENSMUST00000181114.5	TSS82178
chr10	Cufflinks	exon	82819031	82819123	.	+	.	XLOC_006313	TCONS_00017174	=	2	1700028I16Rik	ENSMUST00000178540.7	ENSMUST00000178540.7	TSS10505
chr3	Cufflinks	exon	83555363	83555442	.	-	.	XLOC_042014	TCONS_00107060	=	1	1700028M03Rik	ENSMUST00000185938.1	ENSMUST00000185938.1	TSS68347
chr2	Cufflinks	exon	171958189	171958443	.	-	.	XLOC_038922	TCONS_00098450	=	1	1700028P15Rik	ENSMUST00000139894.7	ENSMUST00000125465.1	TSS63248
chr7	Cufflinks	exon	131148401	131148523	.	+	.	XLOC_058592	TCONS_00153526	=	2	1700029B22Rik	ENSMUST00000190866.6	ENSMUST00000185969.1	TSS97126
chr3	Cufflinks	exon	10241812	10242308	.	+	.	XLOC_039211	TCONS_00099249	=	1	1700029B24Rik	ENSMUST00000194040.2	ENSMUST00000194040.2	TSS63680
chr5	Cufflinks	exon	58453039	58453153	.	+	.	XLOC_048415	TCONS_00125019	=	1	1700029E06Rik	ENSMUST00000189036.1	ENSMUST00000189036.1	TSS79588
chr16	Cufflinks	exon	93458693	93458872	.	-	.	XLOC_026556	TCONS_00066652	=	3	1700029J03Rik	ENSMUST00000189879.6	ENSMUST00000185803.1	TSS42775
chr1	Cufflinks	exon	164961162	164961402	.	+	.	XLOC_002291	TCONS_00005817	=	2	1700029M03Rik	ENSMUST00000187300.1	ENSMUST00000187517.1	TSS3608
chr4	Cufflinks	exon	135627756	135627985	.	+	.	XLOC_045265	TCONS_00115727	=	2	1700029M20Rik	ENSMUST00000153347.1	ENSMUST00000148529.1	TSS73806
chr13	Cufflinks	exon	44455212	44455291	.	+	.	XLOC_016138	TCONS_00042079	=	2	1700029N11Rik	ENSMUST00000190628.6	ENSMUST00000190628.6	TSS26751
chr17	Cufflinks	exon	28906004	28906771	.	+	.	XLOC_027177	TCONS_00068221	=	3	1700030A11Rik	ENSMUST00000125317.1	ENSMUST00000125317.1	TSS43788
chr12	Cufflinks	exon	20804381	20805681	.	-	.	XLOC_014433	TCONS_00038292	=	1	1700030C10Rik	ENSMUST00000189625.1	ENSMUST00000189625.1	TSS24223
chr11	Cufflinks	exon	23497757	23497911	.	+	.	XLOC_008750	TCONS_00023411	=	1	1700030C12Rik	ENSMUST00000125126.1	ENSMUST00000144783.1	TSS14462
chr2	Cufflinks	exon	152654083	152654330	.	-	.	XLOC_038626	TCONS_00097462	=	2	1700030C14Rik	ENSMUST00000139912.1	ENSMUST00000139912.1	TSS62664
chr6	Cufflinks	exon	117702622	117702723	.	-	.	XLOC_055640	TCONS_00144989	=	3	1700030F04Rik	ENSMUST00000188781.6	ENSMUST00000188781.6	TSS91957
chr12	Cufflinks	exon	83122214	83123155	.	+	.	XLOC_013532	TCONS_00036394	=	1	1700030I03Rik	ENSMUST00000192978.1	ENSMUST00000192978.1	TSS22952
chr3	Cufflinks	exon	136435270	136435560	.	-	.	XLOC_042926	TCONS_00109650	=	1	1700030L20Rik	ENSMUST00000189233.1	ENSMUST00000189233.1	TSS69990
chr19	Cufflinks	exon	3153208	3153401	.	-	.	XLOC_032585	TCONS_00081135	=	1	1700030N03Rik	ENSMUST00000190575.6	ENSMUST00000190982.6	TSS52254
chr5	Cufflinks	exon	134090486	134091451	.	-	.	XLOC_051474	TCONS_00134004	=	1	1700030N18Rik	ENSMUST00000202497.1	ENSMUST00000202497.1	TSS85168
chr10	Cufflinks	exon	116729077	116729177	.	-	.	XLOC_008194	TCONS_00022093	=	3	1700030O20Rik	ENSMUST00000185546.1	ENSMUST00000185546.1	TSS13588
chr17	Cufflinks	exon	36932943	36933432	.	+	.	XLOC_027380	TCONS_00068908	=	3	1700031A10Rik	ENSMUST00000174380.1	ENSMUST00000174380.1	TSS44246
chr6	Cufflinks	exon	88225651	88225678	.	-	.	XLOC_055111	TCONS_00143793	=	2	1700031F10Rik	ENSMUST00000151901.1	ENSMUST00000151901.1	TSS91150
chr5	Cufflinks	exon	82123292	82123345	.	-	.	XLOC_050731	TCONS_00131687	=	2	1700031L13Rik	ENSMUST00000188072.1	ENSMUST00000185607.1	TSS83726
chr12	Cufflinks	exon	52602180	52602318	.	-	.	XLOC_014640	TCONS_00038849	=	3	1700031P21Rik	ENSMUST00000187526.6	ENSMUST00000191400.1	TSS24576
chr18	Cufflinks	exon	75781998	75782303	.	+	.	XLOC_030528	TCONS_00076469	=	2	1700034B16Rik	ENSMUST00000180957.1	ENSMUST00000180957.1	TSS49188
chr5	Cufflinks	exon	112583018	112583446	.	-	.	XLOC_051096	TCONS_00132828	=	1	1700034G24Rik	ENSMUST00000183186.7	ENSMUST00000182949.1	TSS84397
chr1	Cufflinks	exon	191886130	191886172	.	-	.	XLOC_005073	TCONS_00014042	j	1	1700034H15Rik	ENSMUST00000190327.1	CUFF.7628.1	TSS8537
chr12	Cufflinks	exon	11221461	11222210	.	-	.	XLOC_014272	TCONS_00038033	=	1	1700034J04Rik	ENSMUST00000192736.1	ENSMUST00000192736.1	TSS24021
chr9	Cufflinks	exon	92990668	92990733	.	-	.	XLOC_068160	TCONS_00179811	=	3	1700034K08Rik	ENSMUST00000185830.6	ENSMUST00000185830.6	TSS113309
chr1	Cufflinks	exon	9752449	9752564	.	+	.	XLOC_000239	TCONS_00000469	=	3	1700034P13Rik	ENSMUST00000181358.7	ENSMUST00000209020.1	TSS307
chr9	Cufflinks	exon	60768848	60770276	.	+	.	XLOC_065929	TCONS_00173633	=	4	1700036A12Rik	ENSMUST00000190053.1	ENSMUST00000190053.1	TSS109418
chr3	Cufflinks	exon	85331863	85332030	.	+	.	XLOC_039994	TCONS_00101594	=	3	1700036G14Rik	ENSMUST00000189046.1	ENSMUST00000189046.1	TSS65014
chrX	Cufflinks	exon	67459164	67459203	.	+	.	XLOC_069250	TCONS_00182708	=	2	1700036O09Rik	ENSMUST00000136834.1	ENSMUST00000136834.1	TSS115152
chr4	Cufflinks	exon	137116709	137117582	.	-	.	XLOC_047149	TCONS_00121522	=	1	1700037C06Rik	ENSMUST00000132824.1	ENSMUST00000132824.1	TSS77326
chr1	Cufflinks	exon	132203254	132203803	.	-	.	XLOC_004254	TCONS_00011348	=	2	1700037F24Rik	ENSMUST00000181254.1	ENSMUST00000181254.1	TSS6958
chr19	Cufflinks	exon	44828493	44828692	.	-	.	XLOC_033263	TCONS_00082986	=	1	1700039E22Rik	ENSMUST00000174082.1	ENSMUST00000174082.1	TSS53403
chr14	Cufflinks	exon	57665448	57668647	.	+	.	XLOC_019851	TCONS_00050518	o	2	1700039M10Rik	ENSMUST00000180397.1	CUFF.18559.1	TSS32158
chr9	Cufflinks	exon	107241220	107241247	.	+	.	XLOC_066699	TCONS_00175467	=	1	1700039M15Rik	ENSMUST00000195377.1	ENSMUST00000195377.1	TSS110638
chr3	Cufflinks	exon	94412694	94412919	.	-	.	XLOC_042218	TCONS_00107677	=	2	1700040D17Rik	ENSMUST00000181305.2	ENSMUST00000181305.2	TSS68747
chr15	Cufflinks	exon	55438829	55439020	.	-	.	XLOC_023599	TCONS_00058998	=	2	1700040F17Rik	ENSMUST00000187158.1	ENSMUST00000187158.1	TSS37891
chr1	Cufflinks	exon	152936604	152937041	.	+	.	XLOC_002139	TCONS_00005300	=	1	1700040K01Rik	ENSMUST00000195145.1	ENSMUST00000195145.1	TSS3320
chr6	Cufflinks	exon	71543192	71543555	.	-	.	XLOC_054869	TCONS_00143074	=	1	1700040L08Rik	ENSMUST00000205011.1	ENSMUST00000205011.1	TSS90733
chr9	Cufflinks	exon	57186040	57186108	.	+	.	XLOC_065877	TCONS_00173513	=	6	1700041C23Rik	ENSMUST00000185243.1	ENSMUST00000185243.1	TSS109319
chr8	Cufflinks	exon	22807836	22809537	.	+	.	XLOC_062082	TCONS_00163816	=	2	1700041G16Rik	ENSMUST00000186344.1	ENSMUST00000186344.1	TSS103344
chr4	Cufflinks	exon	125228597	125228840	.	+	.	XLOC_045064	TCONS_00115038	=	1	1700041M05Rik	ENSMUST00000130055.1	ENSMUST00000130055.1	TSS73390
chr16	Cufflinks	exon	76847728	76847845	.	-	.	XLOC_026416	TCONS_00066229	=	3	1700041M19Rik	ENSMUST00000208105.1	ENSMUST00000207519.1	TSS42524
chr9	Cufflinks	exon	49055348	49055465	.	-	.	XLOC_067643	TCONS_00178244	=	2	1700042D02Rik	ENSMUST00000198232.1	ENSMUST00000198232.1	TSS112355
chr4	Cufflinks	exon	57364034	57364273	.	-	.	XLOC_046240	TCONS_00118611	=	2	1700042G15Rik	ENSMUST00000137606.1	ENSMUST00000137606.1	TSS75560
chr11	Cufflinks	exon	11884640	11885321	.	+	.	XLOC_008567	TCONS_00023082	=	4	1700042O10Rik	ENSMUST00000151032.1	ENSMUST00000151032.1	TSS14219
chr14	Cufflinks	exon	118394601	118394676	.	+	.	XLOC_020418	TCONS_00051737	=	5	1700044C05Rik	ENSMUST00000186060.1	ENSMUST00000186060.1	TSS33002
chr18	Cufflinks	exon	49524133	49524440	.	+	.	XLOC_030139	TCONS_00075644	=	2	1700044K03Rik	ENSMUST00000190201.1	ENSMUST00000190201.1	TSS48641
chr4	Cufflinks	exon	150849787	150849909	.	-	.	XLOC_047441	TCONS_00122339	=	2	1700045H11Rik	ENSMUST00000128056.1	ENSMUST00000128056.1	TSS77827
chr4	Cufflinks	exon	42170845	42171337	.	+	.	XLOC_043824	TCONS_00111961	=	1	1700045I11Rik	ENSMUST00000194752.1	ENSMUST00000194752.1	TSS71385
chr11	Cufflinks	exon	14560355	14560599	.	-	.	XLOC_010510	TCONS_00028731	=	1	1700046C09Rik	ENSMUST00000139973.1	ENSMUST00000139973.1	TSS17878
chr8	Cufflinks	exon	26087012	26087032	.	+	.	XLOC_062140	TCONS_00164012	=	2	1700047A11Rik	ENSMUST00000153552.8	ENSMUST00000144750.2	TSS103459
chr4	Cufflinks	exon	107707057	107707276	.	+	.	XLOC_044750	TCONS_00113991	=	1	1700047F07Rik	ENSMUST00000143064.7	ENSMUST00000147654.1	TSS72785
chr15	Cufflinks	exon	11967100	11967196	.	+	.	XLOC_021972	TCONS_00055278	=	2	1700047G03Rik	ENSMUST00000191278.6	ENSMUST00000188888.6	TSS35412
chr11	Cufflinks	exon	58323720	58324439	.	+	.	XLOC_009235	TCONS_00024621	=	2	1700047K16Rik	ENSMUST00000145068.1	ENSMUST00000145068.1	TSS15208
chr5	Cufflinks	exon	108767002	108767135	.	+	.	XLOC_049019	TCONS_00126698	=	2	1700047L14Rik	ENSMUST00000189659.1	ENSMUST00000189659.1	TSS80552
chr1	Cufflinks	exon	182302969	182303287	.	+	.	XLOC_002630	TCONS_00006759	=	2	1700047M11Rik	ENSMUST00000189594.1	ENSMUST00000185216.2	TSS4175
chr1	Cufflinks	exon	10057025	10057944	.	-	.	XLOC_002990	TCONS_00007573	=	1	1700047N06Rik	ENSMUST00000194474.1	ENSMUST00000194474.1	TSS4688
chr5	Cufflinks	exon	125928770	125929086	.	+	.	XLOC_049406	TCONS_00127868	=	1	1700048F04Rik	ENSMUST00000199057.1	ENSMUST00000199057.1	TSS81329
chr16	Cufflinks	exon	92308716	92309079	.	-	.	XLOC_026529	TCONS_00066595	=	1	1700048M11Rik	ENSMUST00000132861.2	ENSMUST00000132861.2	TSS42732
chr6	Cufflinks	exon	147701970	147702374	.	+	.	XLOC_054082	TCONS_00140984	=	4	1700049E15Rik	ENSMUST00000152737.1	ENSMUST00000152737.1	TSS89483
chr6	Cufflinks	exon	100529619	100529697	.	+	.	XLOC_053322	TCONS_00139029	=	2	1700049E22Rik	ENSMUST00000187986.1	ENSMUST00000187986.1	TSS88260
chr17	Cufflinks	exon	26554254	26554466	.	-	.	XLOC_028385	TCONS_00071624	=	1	1700049J03Rik	ENSMUST00000011196.6	ENSMUST00000011196.6	TSS45863
chr11	Cufflinks	exon	72266421	72267525	.	+	.	XLOC_009473	TCONS_00025387	=	1	1700051A21Rik	ENSMUST00000147937.1	ENSMUST00000147937.1	TSS15711
chr6	Cufflinks	exon	134245671	134246366	.	-	.	XLOC_055935	TCONS_00145752	=	1	1700051K13Rik	ENSMUST00000204426.1	ENSMUST00000204426.1	TSS92403
chr8	Cufflinks	exon	85432686	85433323	.	+	.	XLOC_062895	TCONS_00166258	=	1	1700051O22Rik	ENSMUST00000195451.1	ENSMUST00000195451.1	TSS104704
chr12	Cufflinks	exon	80924228	80924449	.	-	.	XLOC_014895	TCONS_00039485	=	2	1700052I22Rik	ENSMUST00000190431.1	ENSMUST00000190431.1	TSS24999
chr11	Cufflinks	exon	105177726	105181433	.	-	.	XLOC_012022	TCONS_00032947	=	1	1700052K11Rik	ENSMUST00000190120.1	CUFF.8587.1	TSS20650
chr19	Cufflinks	exon	53076252	53076445	.	+	.	XLOC_032324	TCONS_00080717	=	1	1700054A03Rik	ENSMUST00000189904.6	ENSMUST00000187368.1	TSS51933
chr1	Cufflinks	exon	92572374	92572749	.	-	.	XLOC_003940	TCONS_00010508	=	1	1700054K02Rik	ENSMUST00000181755.1	ENSMUST00000181755.1	TSS6398
chr6	Cufflinks	exon	112210708	112210764	.	+	.	XLOC_053445	TCONS_00139303	=	1	1700054K19Rik	ENSMUST00000186102.1	ENSMUST00000186102.1	TSS88454
chr2	Cufflinks	exon	118307827	118308166	.	+	.	XLOC_035368	TCONS_00087946	=	3	1700054M17Rik	ENSMUST00000125654.1	ENSMUST00000125654.1	TSS56770
chr14	Cufflinks	exon	25706406	25707273	.	-	.	XLOC_020801	TCONS_00052547	=	1	1700054O19Rik	ENSMUST00000193604.1	ENSMUST00000193604.1	TSS33551
chr9	Cufflinks	exon	64038880	64038919	.	-	.	XLOC_067785	TCONS_00178703	=	2	1700055C04Rik	ENSMUST00000176450.1	ENSMUST00000176450.1	TSS112654
chr4	Cufflinks	exon	45011687	45015406	.	+	.	XLOC_043891	TCONS_00112165	=	1	1700055D18Rik	ENSMUST00000186030.1	ENSMUST00000186030.1	TSS71530
chr16	Cufflinks	exon	17047520	17047693	.	+	.	XLOC_024826	TCONS_00061784	=	1	1700056N10Rik	ENSMUST00000141875.1	ENSMUST00000141875.1	TSS39813
chr4	Cufflinks	exon	124449902	124450455	.	-	.	XLOC_046930	TCONS_00120729	=	1	1700057H15Rik	ENSMUST00000148832.7	ENSMUST00000143859.7	TSS76842
chr2	Cufflinks	exon	51421050	51421241	.	-	.	XLOC_037302	TCONS_00093718	=	1	1700057H21Rik	ENSMUST00000152467.1	ENSMUST00000154530.1	TSS60347
chr7	Cufflinks	exon	19259474	19259739	.	+	.	XLOC_056594	TCONS_00147611	=	2	1700058P15Rik	ENSMUST00000159981.1	ENSMUST00000159981.1	TSS93518
chr6	Cufflinks	exon	143615475	143615709	.	-	.	XLOC_056053	TCONS_00146133	=	3	1700060C16Rik	ENSMUST00000150559.1	ENSMUST00000150559.1	TSS92630
chr2	Cufflinks	exon	158194111	158194268	.	+	.	XLOC_036172	TCONS_00090192	=	2	1700060C20Rik	ENSMUST00000109506.2	ENSMUST00000109506.2	TSS58129
chr4	Cufflinks	exon	53562983	53563856	.	-	.	XLOC_046203	TCONS_00118477	=	1	1700060J05Rik	ENSMUST00000138377.1	ENSMUST00000138377.1	TSS75489
chr12	Cufflinks	exon	54079312	54079392	.	-	.	XLOC_014647	TCONS_00038857	=	2	1700060O08Rik	ENSMUST00000185390.1	ENSMUST00000185390.1	TSS24583
chr9	Cufflinks	exon	110987093	110987804	.	+	.	XLOC_066802	TCONS_00176066	=	2	1700061E17Rik	ENSMUST00000185439.1	ENSMUST00000185439.1	TSS110990
chr13	Cufflinks	exon	41800783	41801043	.	+	.	XLOC_016073	TCONS_00041946	=	1	1700061E18Rik	ENSMUST00000154159.1	ENSMUST00000154159.1	TSS26665
chr2	Cufflinks	exon	9190299	9190407	.	+	.	XLOC_033586	TCONS_00083736	=	2	1700061F12Rik	ENSMUST00000132414.1	ENSMUST00000132414.1	TSS53901
chr18	Cufflinks	exon	69946938	69947384	.	-	.	XLOC_031250	TCONS_00078168	=	1	1700061H18Rik	ENSMUST00000139488.1	ENSMUST00000147221.1	TSS50307
chr3	Cufflinks	exon	117068972	117069059	.	-	.	XLOC_042704	TCONS_00108979	=	7	1700061I17Rik	ENSMUST00000029642.7	ENSMUST00000029642.7	TSS69590
chr11	Cufflinks	exon	23152140	23152237	.	+	.	XLOC_008734	TCONS_00023374	=	1	1700061J23Rik	ENSMUST00000141678.1	ENSMUST00000141678.1	TSS14437
chr1	Cufflinks	exon	95990659	95990903	.	-	.	XLOC_003974	TCONS_00010629	=	1	1700063A18Rik	ENSMUST00000190901.1	ENSMUST00000190901.1	TSS6468
chr9	Cufflinks	exon	41206137	41206329	.	+	.	XLOC_065651	TCONS_00172857	=	1	1700063D05Rik	ENSMUST00000185590.6	ENSMUST00000185590.6	TSS108928
chr6	Cufflinks	exon	122392024	122392687	.	+	.	XLOC_053648	TCONS_00139990	=	2	1700063H04Rik	ENSMUST00000043553.3	ENSMUST00000043553.3	TSS88844
chr9	Cufflinks	exon	82263182	82263485	.	+	.	XLOC_066292	TCONS_00174469	=	2	1700063H06Rik	ENSMUST00000183678.1	ENSMUST00000183678.1	TSS109990
chr1	Cufflinks	exon	168675272	168675882	.	-	.	XLOC_004765	TCONS_00012888	=	1	1700063I16Rik	ENSMUST00000194611.1	ENSMUST00000194611.1	TSS7898
chr5	Cufflinks	exon	91766242	91766552	.	-	.	XLOC_050829	TCONS_00131929	=	1	1700063O14Rik	ENSMUST00000187067.1	ENSMUST00000187067.1	TSS83884
chr10	Cufflinks	exon	119092905	119092933	.	+	.	XLOC_006773	TCONS_00018247	=	1	1700064J06Rik	ENSMUST00000187551.1	ENSMUST00000187551.1	TSS11162
chr12	Cufflinks	exon	99627606	99627974	.	-	.	XLOC_015015	TCONS_00039857	=	2	1700064M15Rik	ENSMUST00000185726.1	ENSMUST00000185726.1	TSS25242
chr9	Cufflinks	exon	95855420	95858322	.	-	.	XLOC_068183	TCONS_00179873	=	1	1700065D16Rik	ENSMUST00000189279.1	ENSMUST00000190890.1	TSS113345
chr6	Cufflinks	exon	35334851	35335025	.	+	.	XLOC_052211	TCONS_00136182	=	2	1700065J11Rik	ENSMUST00000201560.1	ENSMUST00000201560.1	TSS86533
chr1	Cufflinks	exon	192842452	192842740	.	+	.	XLOC_002849	TCONS_00007229	=	2	1700065J18Rik	ENSMUST00000190576.2	ENSMUST00000188648.1	TSS4469
chr6	Cufflinks	exon	73436986	73437208	.	-	.	XLOC_054922	TCONS_00143258	=	1	1700065L07Rik	ENSMUST00000204961.1	ENSMUST00000204961.1	TSS90844
chr18	Cufflinks	exon	49808332	49808419	.	-	.	XLOC_031108	TCONS_00077887	=	4	1700065O20Rik	ENSMUST00000186872.1	ENSMUST00000186872.1	TSS50103
chr1	Cufflinks	exon	39847309	39847334	.	-	.	XLOC_003281	TCONS_00008522	=	3	1700066B17Rik	ENSMUST00000187091.6	ENSMUST00000186683.1	TSS5232
chr16	Cufflinks	exon	80000364	80000546	.	+	.	XLOC_025600	TCONS_00063764	=	3	1700066C05Rik	ENSMUST00000191029.1	ENSMUST00000191029.1	TSS41048
chr13	Cufflinks	exon	58149377	58149692	.	+	.	XLOC_016401	TCONS_00042738	=	2	1700066J03Rik	ENSMUST00000181908.1	ENSMUST00000181908.1	TSS27116
chr5	Cufflinks	exon	87912261	87912332	.	-	.	XLOC_050793	TCONS_00131823	=	2	1700066N21Rik	ENSMUST00000190123.1	ENSMUST00000190123.1	TSS83807
chr1	Cufflinks	exon	89021972	89022210	.	+	.	XLOC_001305	TCONS_00003492	=	3	1700067G17Rik	ENSMUST00000186180.1	ENSMUST00000186180.1	TSS2088
chr7	Cufflinks	exon	121707189	121708011	.	+	.	XLOC_058429	TCONS_00152868	=	1	1700069B07Rik	ENSMUST00000191155.1	ENSMUST00000065310.2	TSS96713
chr6	Cufflinks	exon	118247211	118247320	.	-	.	XLOC_055649	TCONS_00145021	=	2	1700069P05Rik	ENSMUST00000204240.1	ENSMUST00000204240.1	TSS91976
chr5	Cufflinks	exon	73157697	73157884	.	+	.	XLOC_048571	TCONS_00125417	=	2	1700071G01Rik	ENSMUST00000146728.2	ENSMUST00000146728.2	TSS79828
chr17	Cufflinks	exon	43589397	43589549	.	-	.	XLOC_028718	TCONS_00072597	=	2	1700071M16Rik	ENSMUST00000169733.7	ENSMUST00000169733.7	TSS46498
chr9	Cufflinks	exon	58373671	58373731	.	+	.	XLOC_065898	TCONS_00173557	=	2	1700072B07Rik	ENSMUST00000191141.1	ENSMUST00000191141.1	TSS109356
chr1	Cufflinks	exon	51457932	51458324	.	-	.	XLOC_003402	TCONS_00008788	=	1	1700072G22Rik	ENSMUST00000189460.1	ENSMUST00000189460.1	TSS5410
chr6	Cufflinks	exon	120554796	120554960	.	+	.	XLOC_053612	TCONS_00139886	=	1	1700072O05Rik	ENSMUST00000204672.1	ENSMUST00000204672.1	TSS88784
chr1	Cufflinks	exon	37299352	37299697	.	-	.	XLOC_003246	TCONS_00008371	=	1	1700074A21Rik	ENSMUST00000192404.1	ENSMUST00000192404.1	TSS5152
chr13	Cufflinks	exon	119680040	119680279	.	+	.	XLOC_017166	TCONS_00044494	=	1	1700074H08Rik	ENSMUST00000189831.1	ENSMUST00000189831.1	TSS28159
chr4	Cufflinks	exon	127522472	127522592	.	+	.	XLOC_045123	TCONS_00115224	o	1	1700080G11Rik	ENSMUST00000156401.1	CUFF.39764.1	TSS73500
chr2	Cufflinks	exon	4135706	4135785	.	-	.	XLOC_036703	TCONS_00091598	=	2	1700080N15Rik	ENSMUST00000141488.7	ENSMUST00000141488.7	TSS59043
chr5	Cufflinks	exon	119113646	119113757	.	+	.	XLOC_049271	TCONS_00127427	=	2	1700081H04Rik	ENSMUST00000190550.1	ENSMUST00000190550.1	TSS81005
chr8	Cufflinks	exon	104652617	104654317	.	+	.	XLOC_063151	TCONS_00166937	=	1	1700082M22Rik	ENSMUST00000171130.7	ENSMUST00000067136.6	TSS105107
chr12	Cufflinks	exon	71384051	71384208	.	-	.	XLOC_014777	TCONS_00039184	=	2	1700083H02Rik	ENSMUST00000190526.1	ENSMUST00000190526.1	TSS24791
chr9	Cufflinks	exon	21091755	21091950	.	+	.	XLOC_065250	TCONS_00171931	=	1	1700084C06Rik	ENSMUST00000135674.1	ENSMUST00000135674.1	TSS108363
chr2	Cufflinks	exon	30236795	30238223	.	-	.	XLOC_037044	TCONS_00092806	=	1	1700084E18Rik	ENSMUST00000187343.1	ENSMUST00000187343.1	TSS59778
chr13	Cufflinks	exon	70018897	70019078	.	-	.	XLOC_018187	TCONS_00046892	=	1	1700084F23Rik	ENSMUST00000186662.6	ENSMUST00000191362.1	TSS29696
chr12	Cufflinks	exon	82937755	82938515	.	+	.	XLOC_013530	TCONS_00036388	x	1	1700085C21Rik	ENSMUST00000187123.1	CUFF.10178.1	TSS22950
chr18	Cufflinks	exon	38249714	38250198	.	-	.	XLOC_031027	TCONS_00077678	=	4	1700086O06Rik	ENSMUST00000181871.1	ENSMUST00000181871.1	TSS49960
chr4	Cufflinks	exon	129050097	129050909	.	-	.	XLOC_046991	TCONS_00120953	=	1	1700086P04Rik	ENSMUST00000149472.2	ENSMUST00000149472.2	TSS76973
chr14	Cufflinks	exon	30770681	30770712	.	-	.	XLOC_020843	TCONS_00052657	=	1	1700087M22Rik	ENSMUST00000128554.1	ENSMUST00000128554.1	TSS33625
chr8	Cufflinks	exon	77624172	77624285	.	+	.	XLOC_062726	TCONS_00165766	=	1	1700092C02Rik	ENSMUST00000134397.1	ENSMUST00000134397.1	TSS104416
chr14	Cufflinks	exon	69171576	69171857	.	-	.	XLOC_021415	TCONS_00054076	=	3	1700092C10Rik	ENSMUST00000172547.1	ENSMUST00000172547.1	TSS34582
chr2	Cufflinks	exon	22755984	22756043	.	+	.	XLOC_033965	TCONS_00084389	=	1	1700092C17Rik	ENSMUST00000135792.1	ENSMUST00000135792.1	TSS54389
chr13	Cufflinks	exon	26286088	26286337	.	-	.	XLOC_017509	TCONS_00045255	=	2	1700092E19Rik	ENSMUST00000154703.1	ENSMUST00000154703.1	TSS28648
chr11	Cufflinks	exon	114198726	114198877	.	+	.	XLOC_010245	TCONS_00027731	=	2	1700092K14Rik	ENSMUST00000106604.1	ENSMUST00000106604.1	TSS17228
chr16	Cufflinks	exon	96088466	96089070	.	+	.	XLOC_025762	TCONS_00064205	=	2	1700093J21Rik	ENSMUST00000143671.1	ENSMUST00000143671.1	TSS41309
chr10	Cufflinks	exon	76398593	76398960	.	+	.	XLOC_006120	TCONS_00016544	=	1	1700094J05Rik	ENSMUST00000190491.1	ENSMUST00000187079.1	TSS10112
chr18	Cufflinks	exon	83107585	83107860	.	-	.	XLOC_031371	TCONS_00078460	=	2	1700095A13Rik	ENSMUST00000185460.1	ENSMUST00000185460.1	TSS50489
chr4	Cufflinks	exon	146519039	146519927	.	-	.	XLOC_047357	TCONS_00122025	=	1	1700095A21Rik	ENSMUST00000145269.1	ENSMUST00000145269.1	TSS77660
chr5	Cufflinks	exon	112795599	112795942	.	+	.	XLOC_049132	TCONS_00126975	=	3	1700095B10Rik	ENSMUST00000182801.7	ENSMUST00000189887.1	TSS80726
chr7	Cufflinks	exon	109444651	109444893	.	+	.	XLOC_058241	TCONS_00152204	=	2	1700095J03Rik	ENSMUST00000143715.1	ENSMUST00000143715.1	TSS96365
chr6	Cufflinks	exon	30304605	30305089	.	+	.	XLOC_052143	TCONS_00135931	=	1	1700095J07Rik	ENSMUST00000128017.1	ENSMUST00000128017.1	TSS86399
chr4	Cufflinks	exon	138137896	138138518	.	-	.	XLOC_047162	TCONS_00121547	=	2	1700095J12Rik	ENSMUST00000124620.1	ENSMUST00000124620.1	TSS77349
chr7	Cufflinks	exon	3981150	3981223	.	+	.	XLOC_056237	TCONS_00146606	=	1	1700095K22Rik	ENSMUST00000206808.1	ENSMUST00000206808.1	TSS92930
chr11	Cufflinks	exon	109346839	109347052	.	+	.	XLOC_010209	TCONS_00027633	=	1	1700096J18Rik	ENSMUST00000190043.1	ENSMUST00000190043.1	TSS17161
chr5	Cufflinks	exon	25530013	25531466	.	+	.	XLOC_047978	TCONS_00123752	=	1	1700096K18Rik	ENSMUST00000188465.1	ENSMUST00000188465.1	TSS78757
chr6	Cufflinks	exon	81893818	81895339	.	-	.	XLOC_054962	TCONS_00143314	=	1	1700097M23Rik	ENSMUST00000204079.1	ENSMUST00000204079.1	TSS90893
chr17	Cufflinks	exon	30622441	30622694	.	-	.	XLOC_028437	TCONS_00071790	=	1	1700097N02Rik	ENSMUST00000188852.1	ENSMUST00000188852.1	TSS45978
chr13	Cufflinks	exon	102760255	102760296	.	+	.	XLOC_016933	TCONS_00043900	=	1	1700099I09Rik	ENSMUST00000171722.1	ENSMUST00000171722.1	TSS27845
chr13	Cufflinks	exon	70574790	70574953	.	+	.	XLOC_016606	TCONS_00043186	=	3	1700100L14Rik	ENSMUST00000187681.6	ENSMUST00000189028.1	TSS27382
chr6	Cufflinks	exon	129531950	129533817	.	-	.	XLOC_055828	TCONS_00145530	=	1	1700101I11Rik	ENSMUST00000203703.1	ENSMUST00000203703.1	TSS92266
chr1	Cufflinks	exon	34579202	34579711	.	-	.	XLOC_003202	TCONS_00008217	=	1	1700101I19Rik	ENSMUST00000186712.1	ENSMUST00000186712.1	TSS5060
chr12	Cufflinks	exon	7372039	7372203	.	-	.	XLOC_014248	TCONS_00037993	=	1	1700101O22Rik	ENSMUST00000187396.1	ENSMUST00000187396.1	TSS23987
chr6	Cufflinks	exon	140309071	140309740	.	+	.	XLOC_053888	TCONS_00140583	=	1	1700102F20Rik	ENSMUST00000203859.1	ENSMUST00000203859.1	TSS89206
chr8	Cufflinks	exon	33731789	33731814	.	-	.	XLOC_063809	TCONS_00168590	=	2	1700104B16Rik	ENSMUST00000079376.11	ENSMUST00000079376.11	TSS106127
chr19	Cufflinks	exon	7382537	7384308	.	+	.	XLOC_031536	TCONS_00078938	=	1	1700105P06Rik	ENSMUST00000186160.1	ENSMUST00000186160.1	TSS50802
chr14	Cufflinks	exon	122229905	122230189	.	-	.	XLOC_021815	TCONS_00054911	=	1	1700108J01Rik	ENSMUST00000187423.1	ENSMUST00000187423.1	TSS35171
chr2	Cufflinks	exon	144332032	144332639	.	+	.	XLOC_035857	TCONS_00089296	=	2	1700108N11Rik	ENSMUST00000153051.1	ENSMUST00000153051.1	TSS57588
chr14	Cufflinks	exon	61294670	61295032	.	-	.	XLOC_021325	TCONS_00053864	=	1	1700109G14Rik	ENSMUST00000190737.1	ENSMUST00000188538.1	TSS34442
chr11	Cufflinks	exon	84716976	84717159	.	-	.	XLOC_011551	TCONS_00031586	=	1	1700109G15Rik	ENSMUST00000150735.1	ENSMUST00000150735.1	TSS19762
chr14	Cufflinks	exon	39661349	39661442	.	+	.	XLOC_019266	TCONS_00049458	=	2	1700109I08Rik	ENSMUST00000185680.1	ENSMUST00000185680.1	TSS31393
chr15	Cufflinks	exon	77090555	77090717	.	+	.	XLOC_022647	TCONS_00056739	=	2	1700109K24Rik	ENSMUST00000181870.1	ENSMUST00000181870.1	TSS36380
chr17	Cufflinks	exon	10328920	10329307	.	+	.	XLOC_026827	TCONS_00067279	=	3	1700110C19Rik	ENSMUST00000188715.1	ENSMUST00000187397.6	TSS43189
chr14	Cufflinks	exon	3300099	3300272	.	+	.	XLOC_018686	TCONS_00048232	=	2	1700110I01Rik	ENSMUST00000168543.2	ENSMUST00000112775.2	TSS30581
chr9	Cufflinks	exon	40343381	40343564	.	+	.	XLOC_065639	TCONS_00172823	=	3	1700110K17Rik	ENSMUST00000140807.8	ENSMUST00000140807.8	TSS108906
chr6	Cufflinks	exon	36985503	36985784	.	+	.	XLOC_052227	TCONS_00136200	=	5	1700111E14Rik	ENSMUST00000031863.2	ENSMUST00000031863.2	TSS86551
chrX	Cufflinks	exon	69929259	69929689	.	-	.	XLOC_071065	TCONS_00187223	=	1	1700111N16Rik	ENSMUST00000188663.1	ENSMUST00000188663.1	TSS117799
chr3	Cufflinks	exon	28742116	28742240	.	-	.	XLOC_041318	TCONS_00105521	=	2	1700112D23Rik	ENSMUST00000167704.1	ENSMUST00000193387.1	TSS67313
chr1	Cufflinks	exon	184527841	184528070	.	-	.	XLOC_004996	TCONS_00013739	=	1	1700112H15Rik	ENSMUST00000188766.1	ENSMUST00000188766.1	TSS8368
chr5	Cufflinks	exon	77007196	77007330	.	-	.	XLOC_050711	TCONS_00131652	=	2	1700112J05Rik	ENSMUST00000129353.1	ENSMUST00000129353.1	TSS83699
chr7	Cufflinks	exon	67222244	67222458	.	-	.	XLOC_060399	TCONS_00158738	j	2	1700112J16Rik	ENSMUST00000181631.1	CUFF.47282.2	TSS100261
chr4	Cufflinks	exon	127810638	127811236	.	-	.	XLOC_046978	TCONS_00120908	=	1	1700112K13Rik	ENSMUST00000141892.1	ENSMUST00000141892.1	TSS76944
chr3	Cufflinks	exon	88177587	88177692	.	-	.	XLOC_042065	TCONS_00107251	=	4	1700113A16Rik	ENSMUST00000197172.4	ENSMUST00000197172.4	TSS68456
chr1	Cufflinks	exon	138261642	138262061	.	+	.	XLOC_001944	TCONS_00004960	=	1	1700113B19Rik	ENSMUST00000191817.1	ENSMUST00000191817.1	TSS3065
chr16	Cufflinks	exon	50783830	50784065	.	+	.	XLOC_025301	TCONS_00063251	=	2	1700116B05Rik	ENSMUST00000173461.2	ENSMUST00000174511.1	TSS40669
chr16	Cufflinks	exon	34935854	34936260	.	-	.	XLOC_026142	TCONS_00065351	=	1	1700119H24Rik	ENSMUST00000187558.1	ENSMUST00000187558.1	TSS42028
chr13	Cufflinks	exon	91861928	91862038	.	+	.	XLOC_016815	TCONS_00043642	=	3	1700119I11Rik	ENSMUST00000122270.2	ENSMUST00000189130.1	TSS27669
chr10	Cufflinks	exon	63243068	63243264	.	-	.	XLOC_007621	TCONS_00020390	=	1	1700120B22Rik	ENSMUST00000054837.4	ENSMUST00000054837.4	TSS12515
chr15	Cufflinks	exon	99251788	99252001	.	+	.	XLOC_023061	TCONS_00057742	=	1	1700120C14Rik	ENSMUST00000187967.1	ENSMUST00000187967.1	TSS37035
chr8	Cufflinks	exon	87500049	87500965	.	-	.	XLOC_064552	TCONS_00170279	=	1	1700120C18Rik	ENSMUST00000182952.1	ENSMUST00000182952.1	TSS107279
chr18	Cufflinks	exon	74525253	74525876	.	-	.	XLOC_031269	TCONS_00078232	=	1	1700120E14Rik	ENSMUST00000152951.1	ENSMUST00000137034.1	TSS50343
chr7	Cufflinks	exon	135195971	135196002	.	-	.	XLOC_061481	TCONS_00162075	=	3	1700120G07Rik	ENSMUST00000190881.6	ENSMUST00000187267.1	TSS102320
chr4	Cufflinks	exon	14219496	14219778	.	-	.	XLOC_045807	TCONS_00117395	=	1	1700120G11Rik	ENSMUST00000150273.1	ENSMUST00000150273.1	TSS74796
chr7	Cufflinks	exon	127603900	127604445	.	-	.	XLOC_061337	TCONS_00161647	=	1	1700120K04Rik	ENSMUST00000191038.1	ENSMUST00000191038.1	TSS102044
chr14	Cufflinks	exon	67335566	67335928	.	-	.	XLOC_021402	TCONS_00054045	=	2	1700120O09Rik	ENSMUST00000177127.1	ENSMUST00000177127.1	TSS34563
chr4	Cufflinks	exon	123859189	123859513	.	-	.	XLOC_046916	TCONS_00120710	=	4	1700121C08Rik	ENSMUST00000137546.1	ENSMUST00000137546.1	TSS76824
chr1	Cufflinks	exon	125190282	125190679	.	-	.	XLOC_004184	TCONS_00011127	=	1	1700121L03Rik	ENSMUST00000187796.1	ENSMUST00000187796.1	TSS6811
chrX	Cufflinks	exon	104833043	104833138	.	+	.	XLOC_069748	TCONS_00184013	=	2	1700121L16Rik	ENSMUST00000189166.1	ENSMUST00000189166.1	TSS115899
chr12	Cufflinks	exon	106379155	106379169	.	-	.	XLOC_015144	TCONS_00040175	o	1	1700121N20Rik	ENSMUST00000167922.1	CUFF.9936.1	TSS25447
chr1	Cufflinks	exon	59534811	59535048	.	-	.	XLOC_003520	TCONS_00009232	=	1	1700122D07Rik	ENSMUST00000186973.1	ENSMUST00000186973.1	TSS5669
chr8	Cufflinks	exon	84848070	84848415	.	+	.	XLOC_062871	TCONS_00166143	=	2	1700122E12Rik	ENSMUST00000147538.1	ENSMUST00000147538.1	TSS104648
chr4	Cufflinks	exon	11980162	11980408	.	+	.	XLOC_043484	TCONS_00111126	=	1	1700123M08Rik	ENSMUST00000154194.1	ENSMUST00000128443.1	TSS70895
chr4	Cufflinks	exon	10742888	10743064	.	-	.	XLOC_045760	TCONS_00117267	j	3	1700123O12Rik	ENSMUST00000145856.1	CUFF.37331.1	TSS74723
chr16	Cufflinks	exon	5975585	5975840	.	+	.	XLOC_024584	TCONS_00061332	=	1	1700123O21Rik	ENSMUST00000190515.1	ENSMUST00000190515.1	TSS39485
chr6	Cufflinks	exon	83762602	83762842	.	-	.	XLOC_055017	TCONS_00143506	=	2	1700124L16Rik	ENSMUST00000189129.5	ENSMUST00000189308.2	TSS91000
chr4	Cufflinks	exon	124891308	124891429	.	-	.	XLOC_046938	TCONS_00120754	=	2	1700125G02Rik	ENSMUST00000154947.1	ENSMUST00000154947.1	TSS76856
chr3	Cufflinks	exon	27154740	27154931	.	+	.	XLOC_039346	TCONS_00099743	=	2	1700125G22Rik	ENSMUST00000181124.1	ENSMUST00000181124.1	TSS63948
chr8	Cufflinks	exon	68368466	68368534	.	+	.	XLOC_062556	TCONS_00165308	=	1	1700125H03Rik	ENSMUST00000124929.7	ENSMUST00000139265.1	TSS104106
chr1	Cufflinks	exon	57413247	57413387	.	+	.	XLOC_000712	TCONS_00001878	j	4	1700126A01Rik	ENSMUST00000185283.1	CUFF.295.9	TSS1098
chr6	Cufflinks	exon	143220878	143220922	.	-	.	XLOC_056049	TCONS_00146129	=	4	1700126G02Rik	ENSMUST00000204351.1	ENSMUST00000204351.1	TSS92626
chr5	Cufflinks	exon	66191274	66191336	.	-	.	XLOC_050540	TCONS_00131204	=	3	1700126H18Rik	ENSMUST00000201903.1	ENSMUST00000201903.1	TSS83418
chr14	Cufflinks	exon	106350856	106350867	.	+	.	XLOC_020347	TCONS_00051627	x	1	1700128A07Rik	ENSMUST00000186311.1	CUFF.16780.2	TSS32910
chr8	Cufflinks	exon	11720294	11722620	.	+	.	XLOC_061817	TCONS_00163221	=	2	1700128E19Rik	ENSMUST00000134409.1	ENSMUST00000134409.1	TSS102952
chr15	Cufflinks	exon	95148836	95148994	.	-	.	XLOC_024197	TCONS_00060533	=	2	1700129L04Rik	ENSMUST00000189291.6	ENSMUST00000189291.6	TSS38896
chr1	Cufflinks	exon	98131467	98131704	.	+	.	XLOC_001501	TCONS_00003983	=	1	1810006J02Rik	ENSMUST00000191060.6	ENSMUST00000186473.1	TSS2391
chr12	Cufflinks	exon	49476991	49477219	.	-	.	XLOC_014625	TCONS_00038801	=	1	1810007C17Rik	ENSMUST00000187665.1	ENSMUST00000187665.1	TSS24548
chr19	Cufflinks	exon	58628906	58629068	.	+	.	XLOC_032551	TCONS_00081053	=	2	1810007D17Rik	ENSMUST00000187629.1	ENSMUST00000187629.1	TSS52210
chr7	Cufflinks	exon	65804026	65804332	.	+	.	XLOC_057482	TCONS_00150352	=	2	1810008I18Rik	ENSMUST00000187848.1	ENSMUST00000187848.1	TSS95114
chr7	Cufflinks	exon	145206756	145207005	.	-	.	XLOC_061659	TCONS_00162788	=	1	1810010D01Rik	ENSMUST00000208788.1	ENSMUST00000207841.1	TSS102692
chr2	Cufflinks	exon	19452470	19452712	.	+	.	XLOC_033881	TCONS_00084255	=	1	1810010K12Rik	ENSMUST00000070378.2	ENSMUST00000149577.1	TSS54286
chr2	Cufflinks	exon	26139364	26139543	.	+	.	XLOC_034057	TCONS_00084683	=	2	1810012K08Rik	ENSMUST00000155199.1	ENSMUST00000155199.1	TSS54582
chr8	Cufflinks	exon	22398721	22398983	.	+	.	XLOC_062069	TCONS_00163787	=	1	1810012K16Rik	ENSMUST00000190830.1	ENSMUST00000190830.1	TSS103322
chr3	Cufflinks	exon	157925220	157926246	.	+	.	XLOC_041121	TCONS_00105001	=	1	1810013D15Rik	ENSMUST00000198623.4	ENSMUST00000198623.4	TSS67009
chr10	Cufflinks	exon	86685880	86685996	.	+	.	XLOC_006391	TCONS_00017314	=	2	1810014B01Rik	ENSMUST00000181587.1	ENSMUST00000181587.1	TSS10611
chr5	Cufflinks	exon	114975456	114976013	.	+	.	XLOC_049173	TCONS_00127139	=	1	1810017P11Rik	ENSMUST00000202592.1	ENSMUST00000202592.1	TSS80822
chr8	Cufflinks	exon	106137828	106138100	.	+	.	XLOC_063204	TCONS_00167101	=	4	1810019D21Rik	ENSMUST00000137995.7	ENSMUST00000137995.7	TSS105196
chr7	Cufflinks	exon	12949690	12950066	.	-	.	XLOC_059176	TCONS_00155281	=	1	1810019N24Rik	ENSMUST00000181128.1	ENSMUST00000191346.1	TSS98140
chr6	Cufflinks	exon	87681104	87681268	.	-	.	XLOC_055089	TCONS_00143726	=	4	1810020O05Rik	ENSMUST00000162547.1	ENSMUST00000162547.1	TSS91113
chr15	Cufflinks	exon	89074073	89074198	.	-	.	XLOC_024130	TCONS_00060275	j	3	1810021B22Rik	ENSMUST00000162579.7	CUFF.24585.1	TSS38759
chr13	Cufflinks	exon	64266377	64266549	.	+	.	XLOC_016552	TCONS_00042995	=	2	1810034E14Rik	ENSMUST00000181403.2	ENSMUST00000181403.2	TSS27302
chr14	Cufflinks	exon	121876811	121877011	.	-	.	XLOC_021811	TCONS_00054904	=	1	1810041H14Rik	ENSMUST00000187218.1	ENSMUST00000187773.1	TSS35165
chr6	Cufflinks	exon	91441442	91441755	.	+	.	XLOC_053159	TCONS_00138703	=	2	1810044D09Rik	ENSMUST00000186472.1	ENSMUST00000186472.1	TSS88033
chr16	Cufflinks	exon	93346860	93347099	.	-	.	XLOC_026555	TCONS_00066647	=	2	1810053B23Rik	ENSMUST00000185364.6	ENSMUST00000185242.1	TSS42770
chr6	Cufflinks	exon	35260410	35260463	.	+	.	XLOC_052210	TCONS_00136181	=	2	1810058I24Rik	ENSMUST00000152147.7	ENSMUST00000136110.1	TSS86532
chr2	Cufflinks	exon	18055713	18055821	.	-	.	XLOC_036848	TCONS_00092095	=	2	1810059C17Rik	ENSMUST00000125173.1	ENSMUST00000125173.1	TSS59330
chr14	Cufflinks	exon	20564781	20564839	.	+	.	XLOC_019003	TCONS_00048866	=	4	1810062O18Rik	ENSMUST00000129237.1	ENSMUST00000128848.7	TSS30969
chr11	Cufflinks	exon	59921499	59921607	.	+	.	XLOC_009278	TCONS_00024712	=	1	1810063I02Rik	ENSMUST00000130205.1	ENSMUST00000130205.1	TSS15270
chr9	Cufflinks	exon	22208883	22208949	.	-	.	XLOC_067263	TCONS_00177297	=	4	1810064F22Rik	ENSMUST00000187399.1	ENSMUST00000187399.1	TSS111750
chr11	Cufflinks	exon	57801234	57801476	.	-	.	XLOC_011048	TCONS_00030103	j	4	2010001A14Rik	ENSMUST00000152790.7	CUFF.7820.2	TSS18754
chr9	Cufflinks	exon	51280295	51280920	.	+	.	XLOC_065824	TCONS_00173373	=	1	2010007H06Rik	ENSMUST00000186025.1	ENSMUST00000050829.1	TSS109223
chr2	Cufflinks	exon	158085148	158086371	.	+	.	XLOC_036170	TCONS_00090190	x	1	2010009K17Rik	ENSMUST00000186977.1	CUFF.31776.1	TSS58127
chr6	Cufflinks	exon	145308524	145308951	.	+	.	XLOC_054022	TCONS_00140831	=	2	2010013B24Rik	ENSMUST00000126922.1	ENSMUST00000126922.1	TSS89383
chr11	Cufflinks	exon	88039578	88040036	.	-	.	XLOC_011616	TCONS_00031772	=	1	2010015M23Rik	ENSMUST00000181900.1	ENSMUST00000181900.1	TSS19877
chr3	Cufflinks	exon	106485804	106485913	.	-	.	XLOC_042467	TCONS_00108382	=	2	2010016I18Rik	ENSMUST00000190356.1	ENSMUST00000190356.1	TSS69196
chr1	Cufflinks	exon	185312187	185312300	.	+	.	XLOC_002679	TCONS_00006914	=	1	2010103J01Rik	ENSMUST00000192375.1	ENSMUST00000192375.1	TSS4250
chr17	Cufflinks	exon	86286901	86287178	.	-	.	XLOC_029417	TCONS_00074075	=	3	2010106C02Rik	ENSMUST00000191222.1	ENSMUST00000191222.1	TSS47568
chr6	Cufflinks	exon	100143423	100143814	.	-	.	XLOC_055477	TCONS_00144521	=	1	2010109P13Rik	ENSMUST00000204605.1	ENSMUST00000204605.1	TSS91673
chr8	Cufflinks	exon	86885688	86886566	.	+	.	XLOC_062911	TCONS_00166301	=	1	2010110E17Rik	ENSMUST00000184161.1	ENSMUST00000184161.1	TSS104728
chr3	Cufflinks	exon	130838455	130838926	.	-	.	XLOC_042866	TCONS_00109478	=	1	2010110G14Rik	ENSMUST00000196438.1	ENSMUST00000196438.1	TSS69889
chr18	Cufflinks	exon	34751912	34752135	.	+	.	XLOC_029952	TCONS_00075154	=	1	2010110K18Rik	ENSMUST00000181453.1	ENSMUST00000181641.1	TSS48296
chrX	Cufflinks	exon	7412087	7412532	.	-	.	XLOC_070526	TCONS_00185972	=	1	2010204K13Rik	ENSMUST00000154346.1	ENSMUST00000147870.1	TSS117006
chr11	Cufflinks	exon	96747007	96747436	.	-	.	XLOC_011766	TCONS_00032136	j	3	2010300F17Rik	ENSMUST00000181758.1	CUFF.8607.2	TSS20128
chrX	Cufflinks	exon	13234684	13234947	.	-	.	XLOC_070629	TCONS_00186315	=	1	2010308F09Rik	ENSMUST00000186827.6	ENSMUST00000186931.1	TSS117180
chr16	Cufflinks	exon	19099252	19099347	.	+	.	XLOC_024865	TCONS_00061980	=	3	2010309G21Rik	ENSMUST00000198927.1	ENSMUST00000198927.1	TSS39916
chr6	Cufflinks	exon	42438511	42438699	.	+	.	XLOC_052376	TCONS_00136611	o	2	2010310C07Rik	ENSMUST00000190889.6	CUFF.43685.1	TSS86786
chr8	Cufflinks	exon	70776815	70777823	.	+	.	XLOC_062614	TCONS_00165506	=	1	2010320M18Rik	ENSMUST00000191396.1	ENSMUST00000191396.1	TSS104243
chr18	Cufflinks	exon	38209772	38209870	.	+	.	XLOC_030014	TCONS_00075379	=	1	2010320O07Rik	ENSMUST00000160935.1	ENSMUST00000160935.1	TSS48452
chr7	Cufflinks	exon	127897568	127898276	.	+	.	XLOC_058544	TCONS_00153324	=	1	2200002A13Rik	ENSMUST00000206633.1	ENSMUST00000206633.1	TSS97005
chr7	Cufflinks	exon	24666733	24666970	.	+	.	XLOC_056741	TCONS_00147933	=	1	2200007N16Rik	ENSMUST00000206367.1	ENSMUST00000206367.1	TSS93732
chr11	Cufflinks	exon	77490486	77491409	.	+	.	XLOC_009596	TCONS_00025728	=	2	2210008F06Rik	ENSMUST00000180805.1	ENSMUST00000180805.1	TSS15930
chr1	Cufflinks	exon	121355116	121356767	.	-	.	XLOC_004159	TCONS_00011081	=	1	2210011K15Rik	ENSMUST00000190690.1	ENSMUST00000190690.1	TSS6771
chr5	Cufflinks	exon	147231202	147231289	.	-	.	XLOC_051686	TCONS_00134786	=	3	2210019I11Rik	ENSMUST00000174285.7	ENSMUST00000174285.7	TSS85677
chr7	Cufflinks	exon	121070491	121070850	.	-	.	XLOC_061232	TCONS_00161207	=	5	2210406H18Rik	ENSMUST00000207806.1	ENSMUST00000047194.3	TSS101787
chr5	Cufflinks	exon	36464515	36464811	.	-	.	XLOC_050257	TCONS_00130418	=	2	2210406O10Rik	ENSMUST00000149687.1	ENSMUST00000044964.5	TSS82916
chr6	Cufflinks	exon	31220422	31220519	.	+	.	XLOC_052161	TCONS_00135991	=	1	2210408F21Rik	ENSMUST00000144612.7	ENSMUST00000138606.7	TSS86437
chr1	Cufflinks	exon	180957988	180958149	.	-	.	XLOC_004956	TCONS_00013584	=	3	2210411M09Rik	ENSMUST00000128545.2	ENSMUST00000128545.2	TSS8274
chr4	Cufflinks	exon	3662824	3663108	.	+	.	XLOC_043385	TCONS_00110731	=	4	2210414B05Rik	ENSMUST00000139600.1	ENSMUST00000139600.1	TSS70742
chr5	Cufflinks	exon	148741840	148741984	.	+	.	XLOC_049759	TCONS_00128974	=	1	2210417A02Rik	ENSMUST00000150265.1	ENSMUST00000150265.1	TSS82037
chr18	Cufflinks	exon	82758814	82759041	.	-	.	XLOC_031370	TCONS_00078459	=	4	2210420H20Rik	ENSMUST00000188435.1	ENSMUST00000188435.1	TSS50488
chr6	Cufflinks	exon	129212736	129216536	.	-	.	XLOC_055817	TCONS_00145486	=	1	2310001H17Rik	ENSMUST00000181238.1	ENSMUST00000181517.7	TSS92245
chr7	Cufflinks	exon	76611065	76612015	.	+	.	XLOC_057641	TCONS_00150724	=	1	2310001K20Rik	ENSMUST00000206600.1	ENSMUST00000206600.1	TSS95360
chr2	Cufflinks	exon	163472545	163473003	.	+	.	XLOC_036244	TCONS_00090385	=	1	2310001K24Rik	ENSMUST00000186760.1	ENSMUST00000065731.4	TSS58255
chr7	Cufflinks	exon	43797420	43797958	.	-	.	XLOC_059864	TCONS_00157394	j	5	2310002F09Rik	ENSMUST00000181454.6	CUFF.45525.2	TSS99425
chr2	Cufflinks	exon	155099111	155099235	.	-	.	XLOC_038657	TCONS_00097574	=	2	2310005A03Rik	ENSMUST00000142569.1	ENSMUST00000142569.1	TSS62724
chr13	Cufflinks	exon	98434862	98435065	.	-	.	XLOC_018413	TCONS_00047567	=	3	2310005E17Rik	ENSMUST00000186644.1	ENSMUST00000186644.1	TSS30140
chr8	Cufflinks	exon	26814593	26814807	.	-	.	XLOC_063745	TCONS_00168428	=	1	2310008N11Rik	ENSMUST00000210955.1	ENSMUST00000189978.1	TSS106032
chr9	Cufflinks	exon	73042432	73042779	.	+	.	XLOC_066157	TCONS_00174135	=	2	2310009A05Rik	ENSMUST00000184126.2	ENSMUST00000184126.2	TSS109786
chr7	Cufflinks	exon	90126928	90127044	.	-	.	XLOC_060674	TCONS_00159597	=	2	2310010J17Rik	ENSMUST00000181189.2	ENSMUST00000209164.1	TSS100785
chr7	Cufflinks	exon	112663182	112664274	.	-	.	XLOC_061098	TCONS_00160753	j	2	2310014F06Rik	ENSMUST00000146145.3	CUFF.47584.1	TSS101529
chr12	Cufflinks	exon	80131814	80131959	.	-	.	XLOC_014873	TCONS_00039442	j	3	2310015A10Rik	ENSMUST00000180643.1	CUFF.10412.1	TSS24970
chr16	Cufflinks	exon	13516497	13517330	.	-	.	XLOC_025914	TCONS_00064685	o	1	2310015D24Rik	ENSMUST00000187920.1	CUFF.23721.5	TSS41597
chr1	Cufflinks	exon	80227460	80229573	.	+	.	XLOC_001157	TCONS_00003079	=	2	2310015K22Rik	ENSMUST00000191452.1	CUFF.1398.1	TSS1830
chr12	Cufflinks	exon	30428312	30428391	.	-	.	XLOC_014517	TCONS_00038541	=	2	2310016D03Rik	ENSMUST00000190206.1	CUFF.9033.3	TSS24369
chr1	Cufflinks	exon	60797944	60798027	.	+	.	XLOC_000785	TCONS_00002166	=	2	2310016D23Rik	ENSMUST00000130082.1	ENSMUST00000130082.1	TSS1252
chr7	Cufflinks	exon	44669199	44669302	.	+	.	XLOC_057233	TCONS_00149398	=	2	2310016G11Rik	ENSMUST00000209111.1	ENSMUST00000209111.1	TSS94600
chr13	Cufflinks	exon	99083828	99083924	.	-	.	XLOC_018426	TCONS_00047595	=	5	2310020H05Rik	ENSMUST00000189489.1	ENSMUST00000189489.1	TSS30158
chr18	Cufflinks	exon	32938911	32939222	.	-	.	XLOC_030964	TCONS_00077529	=	3	2310026I22Rik	ENSMUST00000180941.1	ENSMUST00000180941.1	TSS49854
chr4	Cufflinks	exon	138215916	138216189	.	+	.	XLOC_045304	TCONS_00115868	=	2	2310026L22Rik	ENSMUST00000146658.1	ENSMUST00000146658.1	TSS73906
chr1	Cufflinks	exon	150322643	150322830	.	-	.	XLOC_004496	TCONS_00011932	=	2	2310030A07Rik	ENSMUST00000186460.1	ENSMUST00000186460.1	TSS7356
chr11	Cufflinks	exon	46447069	46447248	.	-	.	XLOC_010867	TCONS_00029669	=	2	2310031A07Rik	ENSMUST00000181212.1	ENSMUST00000181212.1	TSS18472
chr5	Cufflinks	exon	100217447	100218049	.	+	.	XLOC_048924	TCONS_00126403	=	4	2310034O05Rik	ENSMUST00000185221.6	ENSMUST00000185221.6	TSS80397
chr10	Cufflinks	exon	95370826	95373796	.	+	.	XLOC_006498	TCONS_00017616	u	1	2310039L15Rik	ENSMUST00000185313.1	CUFF.4910.2	TSS10791
chr5	Cufflinks	exon	76928368	76928845	.	+	.	XLOC_048635	TCONS_00125653	=	1	2310040G07Rik	ENSMUST00000101090.2	ENSMUST00000101090.2	TSS79960
chr6	Cufflinks	exon	86483376	86483699	.	-	.	XLOC_055062	TCONS_00143641	=	1	2310040G24Rik	ENSMUST00000188135.1	ENSMUST00000188135.1	TSS91071
chr1	Cufflinks	exon	177642707	177642943	.	-	.	XLOC_004905	TCONS_00013422	=	3	2310043L19Rik	ENSMUST00000189507.1	ENSMUST00000189507.1	TSS8169
chr16	Cufflinks	exon	93792150	93793382	.	-	.	XLOC_026560	TCONS_00066679	=	1	2310043M15Rik	ENSMUST00000180967.1	ENSMUST00000180967.1	TSS42787
chr15	Cufflinks	exon	38556895	38558070	.	+	.	XLOC_022161	TCONS_00055651	x	2	2310043O21Rik	ENSMUST00000185323.1	CUFF.19164.1	TSS35673
chr7	Cufflinks	exon	34389732	34393612	.	+	.	XLOC_057019	TCONS_00148751	=	1	2310043P16Rik	ENSMUST00000205403.1	ENSMUST00000205403.1	TSS94245
chr7	Cufflinks	exon	83660487	83660963	.	+	.	XLOC_057739	TCONS_00150989	=	2	2310044K18Rik	ENSMUST00000125131.1	ENSMUST00000125131.1	TSS95541
chr5	Cufflinks	exon	149237534	149237984	.	+	.	XLOC_049771	TCONS_00129007	j	3	2310047D07Rik	ENSMUST00000189493.1	CUFF.41004.2	TSS82056
chr11	Cufflinks	exon	58965748	58968579	.	-	.	XLOC_011081	TCONS_00030170	=	1	2310058D17Rik	ENSMUST00000131221.1	ENSMUST00000131221.1	TSS18800
chr11	Cufflinks	exon	67116112	67116500	.	-	.	XLOC_011223	TCONS_00030587	=	3	2310065F04Rik	ENSMUST00000153497.1	ENSMUST00000125538.7	TSS19089
chr15	Cufflinks	exon	99972164	99973287	.	-	.	XLOC_024273	TCONS_00060775	=	1	2310068J16Rik	ENSMUST00000188271.1	ENSMUST00000188271.1	TSS39068
chr6	Cufflinks	exon	82880395	82880456	.	-	.	XLOC_054973	TCONS_00143350	j	2	2310069B03Rik	ENSMUST00000186147.6	CUFF.45303.2	TSS90910
chr15	Cufflinks	exon	44787782	44787890	.	+	.	XLOC_022308	TCONS_00055840	=	1	2310069G16Rik	ENSMUST00000181839.1	ENSMUST00000181839.1	TSS35840
chr5	Cufflinks	exon	24447908	24448489	.	+	.	XLOC_047954	TCONS_00123705	=	1	2310074N15Rik	ENSMUST00000198276.1	ENSMUST00000198276.1	TSS78718
chr9	Cufflinks	exon	112113684	112113696	.	+	.	XLOC_066814	TCONS_00176140	j	1	2310075C17Rik	ENSMUST00000161216.1	CUFF.53788.1	TSS111028
chr4	Cufflinks	exon	56220617	56220816	.	-	.	XLOC_046227	TCONS_00118546	=	1	2310081O03Rik	ENSMUST00000128591.1	ENSMUST00000128591.1	TSS75520
chr11	Cufflinks	exon	97614924	97615028	.	+	.	XLOC_009942	TCONS_00026814	=	2	2410003L11Rik	ENSMUST00000131687.1	ENSMUST00000131687.1	TSS16613
chr11	Cufflinks	exon	102964021	102964387	.	-	.	XLOC_011992	TCONS_00032862	=	3	2410004I01Rik	ENSMUST00000138424.1	ENSMUST00000138424.1	TSS20586
chr11	Cufflinks	exon	62603597	62603646	.	+	.	XLOC_009322	TCONS_00024833	=	3	2410006H16Rik	ENSMUST00000131787.1	ENSMUST00000131787.1	TSS15352
chr14	Cufflinks	exon	70852933	70852995	.	+	.	XLOC_020080	TCONS_00051014	=	1	2410012E07Rik	ENSMUST00000190896.1	ENSMUST00000190896.1	TSS32525
chr17	Cufflinks	exon	36155032	36155139	.	+	.	XLOC_027350	TCONS_00068865	=	2	2410017I17Rik	ENSMUST00000173025.7	ENSMUST00000090537.6	TSS44211
chr12	Cufflinks	exon	22993051	22993177	.	-	.	XLOC_014464	TCONS_00038386	=	4	2410018L13Rik	ENSMUST00000135421.7	ENSMUST00000149246.7	TSS24277
chr17	Cufflinks	exon	69275362	69275906	.	-	.	XLOC_029071	TCONS_00073451	=	1	2410021H03Rik	ENSMUST00000187090.1	ENSMUST00000187090.1	TSS47095
chr14	Cufflinks	exon	56811953	56815597	.	+	.	XLOC_019833	TCONS_00050477	=	1	2410022M11Rik	ENSMUST00000186474.1	ENSMUST00000186474.1	TSS32136
chr19	Cufflinks	exon	23134900	23134954	.	+	.	XLOC_031883	TCONS_00079713	=	1	2410080I02Rik	ENSMUST00000142712.1	CUFF.27367.1	TSS51288
chr16	Cufflinks	exon	92492014	92492175	.	+	.	XLOC_025702	TCONS_00064016	=	2	2410124H12Rik	ENSMUST00000160494.2	ENSMUST00000160494.2	TSS41213
chr19	Cufflinks	exon	6674271	6674548	.	-	.	XLOC_032678	TCONS_00081452	=	2	2410152P15Rik	ENSMUST00000137405.1	ENSMUST00000137405.1	TSS52460
chr8	Cufflinks	exon	57490343	57490467	.	+	.	XLOC_062430	TCONS_00165029	j	2	2500002B13Rik	ENSMUST00000180690.1	CUFF.49670.10	TSS103937
chr2	Cufflinks	exon	153342515	153342864	.	-	.	XLOC_038638	TCONS_00097503	=	1	2500004C02Rik	ENSMUST00000125345.1	ENSMUST00000125345.1	TSS62686
chr5	Cufflinks	exon	120552055	120553039	.	-	.	XLOC_051224	TCONS_00133262	=	1	2510016D11Rik	ENSMUST00000201971.1	ENSMUST00000201971.1	TSS84649
chr5	Cufflinks	exon	3585112	3586374	.	+	.	XLOC_047627	TCONS_00122890	=	1	2510017J16Rik	ENSMUST00000198718.1	ENSMUST00000198718.1	TSS78153
chr7	Cufflinks	exon	126648543	126649594	.	-	.	XLOC_061297	TCONS_00161452	=	1	2510046G10Rik	ENSMUST00000187458.1	ENSMUST00000187458.1	TSS101931
chr2	Cufflinks	exon	29868723	29869370	.	-	.	XLOC_037037	TCONS_00092771	=	1	2600006K01Rik	ENSMUST00000047607.2	ENSMUST00000047607.2	TSS59758
chr2	Cufflinks	exon	75305451	75305520	.	+	.	XLOC_034783	TCONS_00086480	=	8	2600014E21Rik	ENSMUST00000186411.1	ENSMUST00000186411.1	TSS55841
chr11	Cufflinks	exon	19005607	19006359	.	-	.	XLOC_010539	TCONS_00028813	o	1	2610001A08Rik	ENSMUST00000193315.1	CUFF.6874.1	TSS17929
chr5	Cufflinks	exon	131996179	131998413	.	-	.	XLOC_051415	TCONS_00133934	=	1	2610011E03Rik	ENSMUST00000200128.1	ENSMUST00000200128.1	TSS85106
chr1	Cufflinks	exon	135480392	135481414	.	-	.	XLOC_004302	TCONS_00011542	=	1	2610012C04Rik	ENSMUST00000193434.1	ENSMUST00000193434.1	TSS7095
chr19	Cufflinks	exon	25672078	25672239	.	-	.	XLOC_032956	TCONS_00082183	=	2	2610016A17Rik	ENSMUST00000185211.1	ENSMUST00000185211.1	TSS52907
chr16	Cufflinks	exon	11223237	11225796	.	+	.	XLOC_024695	TCONS_00061511	=	2	2610020C07Rik	ENSMUST00000181526.1	ENSMUST00000181526.1	TSS39622
chr16	Cufflinks	exon	21907922	21908452	.	-	.	XLOC_026036	TCONS_00065036	=	1	2610020F03Rik	ENSMUST00000180401.1	ENSMUST00000180401.1	TSS41824
chr1	Cufflinks	exon	120679700	120679758	.	+	.	XLOC_001725	TCONS_00004442	=	4	2610027F03Rik	ENSMUST00000185443.1	ENSMUST00000185443.1	TSS2697
chr11	Cufflinks	exon	85796154	85796284	.	-	.	XLOC_011572	TCONS_00031647	j	2	2610027K06Rik	ENSMUST00000140673.7	CUFF.8341.2	TSS19798
chr4	Cufflinks	exon	125893843	125893970	.	-	.	XLOC_046945	TCONS_00120778	=	4	2610028E06Rik	ENSMUST00000123368.7	ENSMUST00000153589.1	TSS76870
chr10	Cufflinks	exon	80508769	80509623	.	+	.	XLOC_006223	TCONS_00016870	=	1	2610034O05Rik	ENSMUST00000194078.1	ENSMUST00000194078.1	TSS10319
chr11	Cufflinks	exon	113100942	113101170	.	-	.	XLOC_012106	TCONS_00033251	o	2	2610035D17Rik	ENSMUST00000150712.1	CUFF.10240.1	TSS20839
chr14	Cufflinks	exon	122472993	122473177	.	-	.	XLOC_021819	TCONS_00054918	=	2	2610035F20Rik	ENSMUST00000135485.7	ENSMUST00000135485.7	TSS35176
chr15	Cufflinks	exon	96283183	96283608	.	-	.	XLOC_024206	TCONS_00060547	=	7	2610037D02Rik	ENSMUST00000180852.1	ENSMUST00000180852.1	TSS38909
chr9	Cufflinks	exon	35361961	35363113	.	-	.	XLOC_067431	TCONS_00177640	=	1	2610105M22Rik	ENSMUST00000193707.1	ENSMUST00000193707.1	TSS111980
chr9	Cufflinks	exon	41581908	41582037	.	+	.	XLOC_065667	TCONS_00172897	=	1	2610203C20Rik	ENSMUST00000190109.1	ENSMUST00000185538.1	TSS108962
chr1	Cufflinks	exon	9639813	9640582	.	-	.	XLOC_002977	TCONS_00007519	o	2	2610203C22Rik	ENSMUST00000115480.7	CUFF.1591.1	TSS4664
chr13	Cufflinks	exon	104684931	104685289	.	+	.	XLOC_016953	TCONS_00043935	=	1	2610204G07Rik	ENSMUST00000131215.1	ENSMUST00000131215.1	TSS27867
chr7	Cufflinks	exon	84764875	84764900	.	+	.	XLOC_057750	TCONS_00151017	=	3	2610206C17Rik	ENSMUST00000129059.2	ENSMUST00000129059.2	TSS95558
chr1	Cufflinks	exon	38767184	38767686	.	+	.	XLOC_000504	TCONS_00001323	=	1	2610300A13Rik	ENSMUST00000192930.1	ENSMUST00000192930.1	TSS759
chr9	Cufflinks	exon	98186936	98187153	.	-	.	XLOC_068220	TCONS_00179992	=	2	2610303G11Rik	ENSMUST00000061643.3	ENSMUST00000061643.3	TSS113419
chr6	Cufflinks	exon	86848399	86849440	.	-	.	XLOC_055073	TCONS_00143685	=	1	2610306M01Rik	ENSMUST00000185414.1	ENSMUST00000185414.1	TSS91092
chr7	Cufflinks	exon	128538932	128539543	.	+	.	XLOC_058560	TCONS_00153407	=	1	2610306O10Rik	ENSMUST00000206512.1	ENSMUST00000206512.1	TSS97056
chr13	Cufflinks	exon	28885144	28885620	.	-	.	XLOC_017533	TCONS_00045311	=	8	2610307P16Rik	ENSMUST00000148885.7	ENSMUST00000148885.7	TSS28675
chr3	Cufflinks	exon	45281310	45281408	.	-	.	XLOC_041578	TCONS_00106066	j	2	2610316D01Rik	ENSMUST00000181047.6	CUFF.32732.1	TSS67675
chr11	Cufflinks	exon	59199836	59200302	.	-	.	XLOC_011086	TCONS_00030189	=	1	2610507I01Rik	ENSMUST00000154354.1	ENSMUST00000154354.1	TSS18815
chr9	Cufflinks	exon	118402465	118403302	.	-	.	XLOC_068502	TCONS_00181042	=	1	2610509F24Rik	ENSMUST00000193035.1	ENSMUST00000193035.1	TSS114086
chr9	Cufflinks	exon	57075958	57076013	.	-	.	XLOC_067719	TCONS_00178518	=	2	2700012I20Rik	ENSMUST00000180525.1	ENSMUST00000180525.1	TSS112523
chr4	Cufflinks	exon	139377800	139380379	.	-	.	XLOC_047185	TCONS_00121625	=	2	2700016F22Rik	ENSMUST00000181556.1	ENSMUST00000181556.1	TSS77394
chr5	Cufflinks	exon	134519325	134520789	.	-	.	XLOC_051484	TCONS_00134081	=	1	2700029L08Rik	ENSMUST00000202895.1	ENSMUST00000202895.1	TSS85211
chr2	Cufflinks	exon	116066218	116066618	.	-	.	XLOC_038106	TCONS_00095998	=	1	2700033N17Rik	ENSMUST00000140185.1	ENSMUST00000140185.1	TSS61733
chr5	Cufflinks	exon	23852718	23852979	.	+	.	XLOC_047932	TCONS_00123631	=	3	2700038G22Rik	ENSMUST00000181574.5	ENSMUST00000197551.1	TSS78674
chr19	Cufflinks	exon	32389216	32389376	.	+	.	XLOC_032022	TCONS_00079998	=	1	2700046G09Rik	ENSMUST00000181612.1	ENSMUST00000181612.1	TSS51490
chr4	Cufflinks	exon	106557386	106557897	.	-	.	XLOC_046664	TCONS_00119840	=	2	2700068H02Rik	ENSMUST00000137882.1	ENSMUST00000137882.1	TSS76280
chr3	Cufflinks	exon	5178980	5179041	.	-	.	XLOC_041146	TCONS_00105081	=	1	2700069I18Rik	ENSMUST00000128815.8	ENSMUST00000177440.1	TSS67049
chr7	Cufflinks	exon	16889406	16891067	.	-	.	XLOC_059287	TCONS_00155569	=	1	2700080J24Rik	ENSMUST00000205314.1	ENSMUST00000205314.1	TSS98319
chr19	Cufflinks	exon	59345884	59349567	.	+	.	XLOC_032561	TCONS_00081072	u	1	2700089I24Rik	ENSMUST00000190204.1	CUFF.27533.1	TSS52224
chr11	Cufflinks	exon	64079582	64079777	.	+	.	XLOC_009344	TCONS_00024880	=	1	2810001G20Rik	ENSMUST00000135037.7	ENSMUST00000146333.1	TSS15386
chr2	Cufflinks	exon	94406151	94406966	.	+	.	XLOC_035114	TCONS_00087283	=	1	2810002D19Rik	ENSMUST00000152313.1	ENSMUST00000152313.1	TSS56369
chr12	Cufflinks	exon	111572321	111573740	.	-	.	XLOC_015215	TCONS_00040346	=	1	2810029C07Rik	ENSMUST00000180698.1	ENSMUST00000180698.1	TSS25561
chr8	Cufflinks	exon	13200728	13201293	.	+	.	XLOC_061853	TCONS_00163361	=	1	2810030D12Rik	ENSMUST00000190673.1	ENSMUST00000185622.1	TSS103042
chr12	Cufflinks	exon	5411641	5412424	.	+	.	XLOC_012419	TCONS_00034179	=	1	2810032G03Rik	ENSMUST00000037953.6	ENSMUST00000163627.2	TSS21436
chr13	Cufflinks	exon	83927903	83928710	.	+	.	XLOC_016772	TCONS_00043534	=	3	2810049E08Rik	ENSMUST00000185600.1	ENSMUST00000185600.1	TSS27612
chr14	Cufflinks	exon	20641009	20644048	.	+	.	XLOC_019004	TCONS_00048870	=	1	2810402E24Rik	ENSMUST00000190699.1	ENSMUST00000190699.1	TSS30972
chrX	Cufflinks	exon	108836266	108839502	.	+	.	XLOC_069792	TCONS_00184192	=	2	2810403D21Rik	ENSMUST00000123040.7	ENSMUST00000145250.1	TSS115962
chr16	Cufflinks	exon	95806029	95807490	.	-	.	XLOC_026583	TCONS_00066747	=	1	2810404F17Rik	ENSMUST00000156615.1	ENSMUST00000156615.1	TSS42829
chr8	Cufflinks	exon	41875120	41875187	.	+	.	XLOC_062269	TCONS_00164552	=	2	2810404M03Rik	ENSMUST00000188324.1	ENSMUST00000188324.1	TSS103679
chr2	Cufflinks	exon	116075165	116076096	.	-	.	XLOC_038107	TCONS_00095999	=	1	2810405F15Rik	ENSMUST00000195368.1	ENSMUST00000195368.1	TSS61734
chr4	Cufflinks	exon	137387266	137388382	.	-	.	XLOC_047154	TCONS_00121529	=	1	2810405F17Rik	ENSMUST00000189334.1	ENSMUST00000189334.1	TSS77332
chr16	Cufflinks	exon	87831398	87831485	.	+	.	XLOC_025639	TCONS_00063846	=	3	2810407A14Rik	ENSMUST00000069809.5	ENSMUST00000189929.1	TSS41106
chr1	Cufflinks	exon	64690464	64690608	.	-	.	XLOC_003592	TCONS_00009374	=	4	2810408I11Rik	ENSMUST00000150749.1	ENSMUST00000122813.1	TSS5768
chr11	Cufflinks	exon	120185400	120187751	.	-	.	XLOC_012245	TCONS_00033769	=	1	2810410L24Rik	ENSMUST00000155681.1	ENSMUST00000155681.1	TSS21157
chr1	Cufflinks	exon	151754918	151755018	.	-	.	XLOC_004516	TCONS_00012008	=	2	2810414N06Rik	ENSMUST00000186444.1	ENSMUST00000186444.1	TSS7399
chr10	Cufflinks	exon	77515652	77516430	.	+	.	XLOC_006129	TCONS_00016572	=	3	2810425M01Rik	ENSMUST00000180790.1	ENSMUST00000180790.1	TSS10131
chr3	Cufflinks	exon	135425237	135427932	.	-	.	XLOC_042914	TCONS_00109610	=	1	2810428J06Rik	ENSMUST00000198336.1	ENSMUST00000198336.1	TSS69965
chr13	Cufflinks	exon	3498045	3498156	.	+	.	XLOC_015530	TCONS_00040868	=	1	2810429I04Rik	ENSMUST00000186183.1	ENSMUST00000188642.1	TSS25956
chr2	Cufflinks	exon	27882925	27886113	.	-	.	XLOC_037013	TCONS_00092698	=	1	2810430I11Rik	ENSMUST00000154246.1	ENSMUST00000154246.1	TSS59718
chr5	Cufflinks	exon	131615438	131615598	.	+	.	XLOC_049485	TCONS_00128119	=	1	2810432F15Rik	ENSMUST00000198632.1	ENSMUST00000198632.1	TSS81472
chr11	Cufflinks	exon	102624278	102624366	.	-	.	XLOC_011983	TCONS_00032830	=	3	2810433D01Rik	ENSMUST00000154798.7	ENSMUST00000147541.1	TSS20564
chr1	Cufflinks	exon	162006635	162007029	.	-	.	XLOC_004643	TCONS_00012521	x	1	2810442N19Rik	ENSMUST00000161583.1	CUFF.2295.1	TSS7683
chr6	Cufflinks	exon	134901216	134901875	.	+	.	XLOC_053813	TCONS_00140347	o	2	2810454H06Rik	ENSMUST00000189942.1	CUFF.46328.1	TSS89067
chr17	Cufflinks	exon	25570811	25571101	.	+	.	XLOC_027109	TCONS_00067987	=	1	2810468N07Rik	ENSMUST00000163493.2	ENSMUST00000163493.2	TSS43640
chr11	Cufflinks	exon	28681564	28682119	.	+	.	XLOC_008786	TCONS_00023478	=	1	2810471M01Rik	ENSMUST00000146554.1	ENSMUST00000146554.1	TSS14513
chr1	Cufflinks	exon	25824390	25824719	.	-	.	XLOC_003135	TCONS_00008042	=	1	2900002M20Rik	ENSMUST00000195754.1	ENSMUST00000195754.1	TSS4947
chr5	Cufflinks	exon	25003726	25003734	.	+	.	XLOC_047964	TCONS_00123731	o	1	2900005J15Rik	ENSMUST00000128569.1	CUFF.38848.1	TSS78742
chr1	Cufflinks	exon	127753616	127753953	.	-	.	XLOC_004205	TCONS_00011194	=	1	2900009J06Rik	ENSMUST00000188163.1	ENSMUST00000188163.1	TSS6856
chr11	Cufflinks	exon	18888261	18889840	.	-	.	XLOC_010538	TCONS_00028809	=	1	2900018N21Rik	ENSMUST00000195805.1	ENSMUST00000195805.1	TSS17926
chr1	Cufflinks	exon	25808956	25809972	.	-	.	XLOC_003134	TCONS_00008041	=	1	2900022M07Rik	ENSMUST00000193912.1	ENSMUST00000193912.1	TSS4946
chr8	Cufflinks	exon	9685829	9690276	.	-	.	XLOC_063490	TCONS_00167753	=	1	2900027M19Rik	ENSMUST00000207411.1	ENSMUST00000207411.1	TSS105610
chr1	Cufflinks	exon	194732707	194733238	.	+	.	XLOC_002882	TCONS_00007305	=	1	2900035J10Rik	ENSMUST00000194966.1	ENSMUST00000194966.1	TSS4523
chr7	Cufflinks	exon	79512924	79513260	.	+	.	XLOC_057672	TCONS_00150788	=	1	2900037B21Rik	ENSMUST00000194352.1	ENSMUST00000194352.1	TSS95411
chr11	Cufflinks	exon	117612262	117613857	.	+	.	XLOC_010320	TCONS_00028027	=	2	2900041M22Rik	ENSMUST00000155384.1	ENSMUST00000155384.1	TSS17419
chr1	Cufflinks	exon	189210361	189211013	.	-	.	XLOC_005036	TCONS_00013903	=	1	2900042K21Rik	ENSMUST00000194444.1	ENSMUST00000194444.1	TSS8457
chr11	Cufflinks	exon	120229802	120231298	.	-	.	XLOC_012247	TCONS_00033772	=	1	2900052L18Rik	ENSMUST00000139014.1	ENSMUST00000139014.1	TSS21160
chr9	Cufflinks	exon	46913627	46913746	.	+	.	XLOC_065741	TCONS_00173129	=	1	2900052N01Rik	ENSMUST00000191603.6	ENSMUST00000189828.1	TSS109100
chr1	Cufflinks	exon	118458652	118459267	.	-	.	XLOC_004107	TCONS_00010894	=	1	2900060B14Rik	ENSMUST00000203191.1	ENSMUST00000203191.1	TSS6660
chr5	Cufflinks	exon	81826816	81827823	.	+	.	XLOC_048667	TCONS_00125764	=	1	2900064F13Rik	ENSMUST00000202166.1	ENSMUST00000202166.1	TSS80025
chr5	Cufflinks	exon	49515825	49518937	.	-	.	XLOC_050419	TCONS_00130851	=	1	2900064K03Rik	ENSMUST00000196567.1	ENSMUST00000196567.1	TSS83188
chr1	Cufflinks	exon	181381178	181382488	.	+	.	XLOC_002622	TCONS_00006732	=	1	2900069G24Rik	ENSMUST00000192780.1	ENSMUST00000192780.1	TSS4157
chr2	Cufflinks	exon	92058643	92059415	.	+	.	XLOC_035074	TCONS_00087180	x	1	2900072N19Rik	ENSMUST00000123840.1	CUFF.35449.1	TSS56320
chr7	Cufflinks	exon	81529855	81529981	.	+	.	XLOC_057711	TCONS_00150898	=	1	2900076A07Rik	ENSMUST00000181903.7	ENSMUST00000175366.1	TSS95481
chr5	Cufflinks	exon	31581079	31581709	.	+	.	XLOC_048065	TCONS_00124143	=	1	2900076G11Rik	ENSMUST00000202297.1	ENSMUST00000202297.1	TSS78957
chr9	Cufflinks	exon	112278554	112278701	.	+	.	XLOC_066815	TCONS_00176145	=	2	2900079G21Rik	ENSMUST00000149308.3	ENSMUST00000163302.1	TSS111032
chr5	Cufflinks	exon	144241777	144242090	.	-	.	XLOC_051642	TCONS_00134680	=	1	2900089D17Rik	ENSMUST00000124015.1	ENSMUST00000153130.1	TSS85605
chr2	Cufflinks	exon	14673404	14674812	.	+	.	XLOC_033782	TCONS_00084065	=	1	2900092N22Rik	ENSMUST00000193601.1	ENSMUST00000193601.1	TSS54150
chr1	Cufflinks	exon	184442980	184443734	.	+	.	XLOC_002664	TCONS_00006890	=	1	2900092O11Rik	ENSMUST00000191770.1	ENSMUST00000191770.1	TSS4232
chr2	Cufflinks	exon	163419795	163420361	.	+	.	XLOC_036242	TCONS_00090379	=	1	2900093K20Rik	ENSMUST00000190930.1	ENSMUST00000190930.1	TSS58252
chr2	Cufflinks	exon	156391831	156392979	.	-	.	XLOC_038698	TCONS_00097801	=	1	2900097C17Rik	ENSMUST00000192863.1	ENSMUST00000192863.1	TSS62824
chrX	Cufflinks	exon	152416291	152416698	.	+	.	XLOC_070250	TCONS_00185334	=	4	3010001F23Rik	ENSMUST00000145515.7	ENSMUST00000130625.7	TSS116604
chr6	Cufflinks	exon	148946937	148947121	.	+	.	XLOC_054094	TCONS_00141001	=	2	3010003L21Rik	ENSMUST00000154673.1	ENSMUST00000047953.9	TSS89498
chr7	Cufflinks	exon	124628313	124628409	.	-	.	XLOC_061267	TCONS_00161328	=	3	3100003L05Rik	ENSMUST00000130240.1	ENSMUST00000130240.1	TSS101846
chr11	Cufflinks	exon	40474718	40474964	.	-	.	XLOC_010785	TCONS_00029450	=	1	3110004A20Rik	ENSMUST00000123904.1	ENSMUST00000123904.1	TSS18344
chr5	Cufflinks	exon	69556557	69556882	.	-	.	XLOC_050593	TCONS_00131331	=	1	3110031N09Rik	ENSMUST00000201115.1	ENSMUST00000201115.1	TSS83494
chr1	Cufflinks	exon	169970450	169970802	.	+	.	XLOC_002378	TCONS_00006008	=	2	3110045C21Rik	ENSMUST00000180638.2	ENSMUST00000180638.2	TSS3735
chr12	Cufflinks	exon	70991615	70992055	.	-	.	XLOC_014772	TCONS_00039174	=	1	3110056K07Rik	ENSMUST00000127129.7	ENSMUST00000127129.7	TSS24784
chr1	Cufflinks	exon	176745564	176746982	.	-	.	XLOC_004882	TCONS_00013380	=	1	3110062G12Rik	ENSMUST00000192113.1	ENSMUST00000192113.1	TSS8138
chr3	Cufflinks	exon	51798490	51798612	.	-	.	XLOC_041636	TCONS_00106191	o	1	3110080O07Rik	ENSMUST00000193469.1	CUFF.33262.1	TSS67758
chr2	Cufflinks	exon	115502481	115502611	.	-	.	XLOC_038101	TCONS_00095968	=	3	3110099E03Rik	ENSMUST00000134580.1	ENSMUST00000143695.7	TSS61716
chr18	Cufflinks	exon	37655451	37661742	.	+	.	XLOC_030011	TCONS_00075321	=	1	3222401L13Rik	ENSMUST00000192137.1	ENSMUST00000192137.1	TSS48446
chr12	Cufflinks	exon	99361629	99361827	.	+	.	XLOC_013663	TCONS_00036719	=	3	3300002A11Rik	ENSMUST00000126476.7	ENSMUST00000126476.7	TSS23171
chr7	Cufflinks	exon	3423274	3423445	.	-	.	XLOC_058902	TCONS_00154568	=	2	3300002P13Rik	ENSMUST00000204020.1	ENSMUST00000204020.1	TSS97713
chr17	Cufflinks	exon	5801199	5801341	.	+	.	XLOC_026710	TCONS_00067031	=	2	3300005D01Rik	ENSMUST00000180924.7	ENSMUST00000181484.1	TSS43020
chrX	Cufflinks	exon	135022734	135025433	.	-	.	XLOC_071599	TCONS_00188823	=	1	3632454L22Rik	ENSMUST00000142907.7	CUFF.57472.2	TSS118680
chr3	Cufflinks	exon	38418971	38420151	.	-	.	XLOC_041529	TCONS_00105967	=	1	3830422I06Rik	ENSMUST00000200199.1	ENSMUST00000200199.1	TSS67605
chr1	Cufflinks	exon	119534978	119535245	.	-	.	XLOC_004140	TCONS_00010972	=	2	3830432H09Rik	ENSMUST00000186206.1	ENSMUST00000186206.1	TSS6724
chr8	Cufflinks	exon	10926917	10926995	.	-	.	XLOC_063501	TCONS_00167777	=	1	3930402G23Rik	ENSMUST00000040608.4	ENSMUST00000208615.1	TSS105628
chr2	Cufflinks	exon	93044269	93044732	.	+	.	XLOC_035103	TCONS_00087248	j	8	4631405J19Rik	ENSMUST00000136401.7	CUFF.30312.2	TSS56352
chr1	Cufflinks	exon	193507463	193507530	.	-	.	XLOC_005097	TCONS_00014187	=	1	4631405K08Rik	ENSMUST00000180420.2	ENSMUST00000083599.1	TSS8608
chr3	Cufflinks	exon	89772502	89773240	.	-	.	XLOC_042112	TCONS_00107466	=	2	4632404H12Rik	ENSMUST00000038450.1	ENSMUST00000038450.1	TSS68583
chr5	Cufflinks	exon	29378699	29380211	.	+	.	XLOC_048007	TCONS_00123828	=	1	4632411P08Rik	ENSMUST00000181005.1	ENSMUST00000181005.1	TSS78806
chr7	Cufflinks	exon	92737637	92741468	.	-	.	XLOC_060689	TCONS_00159647	=	1	4632427E13Rik	ENSMUST00000147198.2	ENSMUST00000182578.1	TSS100806
chr16	Cufflinks	exon	30016557	30016643	.	+	.	XLOC_024985	TCONS_00062383	=	2	4632428C04Rik	ENSMUST00000181485.1	ENSMUST00000181485.1	TSS40133
chr3	Cufflinks	exon	10220995	10223433	.	-	.	XLOC_041186	TCONS_00105196	=	1	4632432E15Rik	ENSMUST00000191824.2	ENSMUST00000191824.2	TSS67114
chr3	Cufflinks	exon	89337850	89338017	.	+	.	XLOC_040079	TCONS_00101909	=	1	4731419I09Rik	ENSMUST00000180791.1	ENSMUST00000180791.1	TSS65209
chr11	Cufflinks	exon	73018657	73018804	.	-	.	XLOC_011354	TCONS_00031055	=	3	4732414G09Rik	ENSMUST00000180695.1	ENSMUST00000180695.1	TSS19394
chr6	Cufflinks	exon	148212253	148215731	.	+	.	XLOC_054086	TCONS_00140991	=	1	4732416N19Rik	ENSMUST00000203932.1	ENSMUST00000203932.1	TSS89490
chr1	Cufflinks	exon	6213293	6213347	.	-	.	XLOC_002940	TCONS_00007455	=	1	4732440D04Rik	ENSMUST00000191825.1	ENSMUST00000159618.1	TSS4611
chr12	Cufflinks	exon	84039469	84041441	.	-	.	XLOC_014930	TCONS_00039575	=	1	4732463B04Rik	ENSMUST00000180751.1	ENSMUST00000180751.1	TSS25051
chr10	Cufflinks	exon	95794806	95797236	.	+	.	XLOC_006519	TCONS_00017632	j	5	4732465J04Rik	ENSMUST00000187483.6	CUFF.4553.3	TSS10816
chr7	Cufflinks	exon	25377983	25378105	.	+	.	XLOC_056773	TCONS_00148047	=	2	4732471J01Rik	ENSMUST00000206436.1	ENSMUST00000205787.1	TSS93797
chr12	Cufflinks	exon	86305721	86306006	.	-	.	XLOC_014957	TCONS_00039638	=	4	4732487G21Rik	ENSMUST00000181495.1	ENSMUST00000181495.1	TSS25097
chr11	Cufflinks	exon	113218141	113218152	.	-	.	XLOC_012112	TCONS_00033264	o	3	4732490B19Rik	ENSMUST00000130373.1	CUFF.10246.2	TSS20847
chr17	Cufflinks	exon	12318885	12319172	.	+	.	XLOC_026837	TCONS_00067308	=	1	4732491K20Rik	ENSMUST00000181774.1	ENSMUST00000181774.1	TSS43209
chr7	Cufflinks	exon	116546865	116549364	.	+	.	XLOC_058337	TCONS_00152533	=	1	4732496C06Rik	ENSMUST00000206533.1	ENSMUST00000206533.1	TSS96532
chr5	Cufflinks	exon	25500577	25501541	.	+	.	XLOC_047975	TCONS_00123749	=	2	4831440E17Rik	ENSMUST00000181942.1	ENSMUST00000181942.1	TSS78754
chr6	Cufflinks	exon	48755338	48756368	.	+	.	XLOC_052515	TCONS_00136947	=	1	4833403J16Rik	ENSMUST00000204490.1	ENSMUST00000204490.1	TSS86996
chr7	Cufflinks	exon	17058534	17059441	.	+	.	XLOC_056530	TCONS_00147455	=	1	4833404L02Rik	ENSMUST00000206290.1	ENSMUST00000206290.1	TSS93426
chr19	Cufflinks	exon	53460631	53461107	.	+	.	XLOC_032335	TCONS_00080735	=	1	4833407H14Rik	ENSMUST00000180442.1	ENSMUST00000180442.1	TSS51948
chr8	Cufflinks	exon	10899937	10900151	.	+	.	XLOC_061798	TCONS_00163181	=	1	4833411C07Rik	ENSMUST00000207914.1	ENSMUST00000207914.1	TSS102924
chr7	Cufflinks	exon	67784538	67785292	.	-	.	XLOC_060411	TCONS_00158798	=	1	4833412C05Rik	ENSMUST00000181235.2	ENSMUST00000181235.2	TSS100287
chr17	Cufflinks	exon	31558685	31559110	.	+	.	XLOC_027209	TCONS_00068343	=	2	4833413E03Rik	ENSMUST00000162059.5	ENSMUST00000013706.8	TSS43862
chr5	Cufflinks	exon	3629777	3631722	.	-	.	XLOC_049862	TCONS_00129210	=	1	4833413G10Rik	ENSMUST00000199632.1	ENSMUST00000199632.1	TSS82203
chr11	Cufflinks	exon	95859994	95861044	.	+	.	XLOC_009885	TCONS_00026665	=	2	4833417C18Rik	ENSMUST00000146868.1	ENSMUST00000146868.1	TSS16510
chr1	Cufflinks	exon	87865073	87865916	.	+	.	XLOC_001271	TCONS_00003419	=	1	4833421G17Rik	ENSMUST00000191704.1	ENSMUST00000191704.1	TSS2037
chr7	Cufflinks	exon	55088597	55089987	.	+	.	XLOC_057376	TCONS_00150048	=	1	4833421K07Rik	ENSMUST00000206146.1	ENSMUST00000206146.1	TSS94936
chr13	Cufflinks	exon	91707904	91709314	.	-	.	XLOC_018363	TCONS_00047407	=	1	4833422C13Rik	ENSMUST00000160385.1	ENSMUST00000161491.1	TSS30042
chr15	Cufflinks	exon	96253864	96254002	.	-	.	XLOC_024207	TCONS_00060550	=	2	4833422M21Rik	ENSMUST00000181122.1	ENSMUST00000181252.1	TSS38914
chr17	Cufflinks	exon	35780023	35780687	.	+	.	XLOC_027333	TCONS_00068813	=	3	4833427F10Rik	ENSMUST00000172874.1	ENSMUST00000172874.1	TSS44171
chr9	Cufflinks	exon	45419857	45419983	.	-	.	XLOC_067579	TCONS_00178104	=	3	4833428L15Rik	ENSMUST00000181230.1	ENSMUST00000181230.1	TSS112255
chr9	Cufflinks	exon	108567533	108569174	.	+	.	XLOC_066745	TCONS_00175741	=	1	4833445I07Rik	ENSMUST00000193193.1	ENSMUST00000193193.1	TSS110802
chr5	Cufflinks	exon	19210228	19210322	.	-	.	XLOC_050026	TCONS_00129602	=	2	4921504A21Rik	ENSMUST00000180594.5	ENSMUST00000197496.1	TSS82432
chr12	Cufflinks	exon	110841029	110841285	.	+	.	XLOC_013971	TCONS_00037453	=	1	4921507G05Rik	ENSMUST00000181348.1	ENSMUST00000181348.1	TSS23617
chr2	Cufflinks	exon	132451978	132452499	.	+	.	XLOC_035620	TCONS_00088845	=	4	4921508D12Rik	ENSMUST00000124095.1	ENSMUST00000124095.1	TSS57288
chr9	Cufflinks	exon	78629999	78630128	.	-	.	XLOC_067946	TCONS_00179200	=	2	4921509A06Rik	ENSMUST00000171278.1	ENSMUST00000171278.1	TSS112951
chr3	Cufflinks	exon	79253474	79253913	.	+	.	XLOC_039925	TCONS_00101342	=	3	4921511C10Rik	ENSMUST00000200412.1	ENSMUST00000200412.1	TSS64906
chr1	Cufflinks	exon	16930970	16931796	.	+	.	XLOC_000314	TCONS_00000719	=	1	4921511E07Rik	ENSMUST00000194790.1	ENSMUST00000194790.1	TSS439
chr7	Cufflinks	exon	78254296	78254567	.	+	.	XLOC_057655	TCONS_00150741	=	1	4921513I08Rik	ENSMUST00000206993.1	ENSMUST00000206993.1	TSS95377
chr4	Cufflinks	exon	141116281	141118087	.	+	.	XLOC_045352	TCONS_00116039	=	2	4921514A10Rik	ENSMUST00000187076.6	ENSMUST00000187076.6	TSS74007
chr15	Cufflinks	exon	18165768	18165988	.	-	.	XLOC_023263	TCONS_00058340	=	5	4921515E04Rik	ENSMUST00000183117.1	ENSMUST00000183117.1	TSS37406
chr12	Cufflinks	exon	57618439	57618602	.	-	.	XLOC_014702	TCONS_00038983	=	5	4921518K17Rik	ENSMUST00000143949.1	ENSMUST00000143949.1	TSS24662
chr3	Cufflinks	exon	117973303	117973526	.	+	.	XLOC_040618	TCONS_00103443	=	2	4921521D15Rik	ENSMUST00000197578.1	ENSMUST00000197578.1	TSS66155
chr8	Cufflinks	exon	8662995	8664728	.	+	.	XLOC_061777	TCONS_00163133	=	2	4921522P10Rik	ENSMUST00000048606.1	ENSMUST00000048606.1	TSS102896
chr9	Cufflinks	exon	107995532	107995656	.	-	.	XLOC_068359	TCONS_00180537	=	2	4921523L03Rik	ENSMUST00000175729.1	ENSMUST00000175729.1	TSS113775
chr3	Cufflinks	exon	124398086	124398331	.	-	.	XLOC_042783	TCONS_00109227	=	1	4921527H02Rik	ENSMUST00000196028.1	ENSMUST00000196028.1	TSS69736
chr2	Cufflinks	exon	179977449	179979013	.	+	.	XLOC_036583	TCONS_00091195	=	2	4921531C22Rik	ENSMUST00000153188.1	ENSMUST00000150145.1	TSS58809
chr9	Cufflinks	exon	98003420	98003697	.	+	.	XLOC_066532	TCONS_00175000	=	1	4921534H16Rik	ENSMUST00000162370.7	ENSMUST00000162370.7	TSS110344
chr3	Cufflinks	exon	58166277	58167616	.	+	.	XLOC_039746	TCONS_00100893	=	2	4921539H07Rik	ENSMUST00000197200.1	ENSMUST00000200072.1	TSS64632
chr6	Cufflinks	exon	139320884	139320976	.	-	.	XLOC_056011	TCONS_00145973	=	3	4922502N22Rik	ENSMUST00000204038.1	ENSMUST00000204038.1	TSS92545
chr5	Cufflinks	exon	115359920	115360123	.	-	.	XLOC_051159	TCONS_00133100	=	2	4930401G09Rik	ENSMUST00000139500.1	ENSMUST00000139500.1	TSS84541
chr11	Cufflinks	exon	71928471	71928643	.	-	.	XLOC_011334	TCONS_00030969	=	1	4930401O10Rik	ENSMUST00000128489.1	ENSMUST00000128489.1	TSS19347
chr13	Cufflinks	exon	31213410	31213956	.	-	.	XLOC_017632	TCONS_00045443	=	1	4930401O12Rik	ENSMUST00000153175.1	ENSMUST00000153175.1	TSS28794
chr3	Cufflinks	exon	67572786	67572821	.	-	.	XLOC_041881	TCONS_00106697	=	2	4930402C01Rik	ENSMUST00000192586.1	ENSMUST00000192586.1	TSS68135
chr7	Cufflinks	exon	69499297	69499410	.	+	.	XLOC_057562	TCONS_00150548	=	3	4930402F11Rik	ENSMUST00000207348.1	ENSMUST00000207781.1	TSS95244
chr6	Cufflinks	exon	91207216	91210044	.	-	.	XLOC_055165	TCONS_00143982	=	1	4930402H05Rik	ENSMUST00000203115.1	ENSMUST00000203115.1	TSS91271
chr11	Cufflinks	exon	34307654	34308113	.	+	.	XLOC_008899	TCONS_00023762	=	2	4930403D09Rik	ENSMUST00000147359.1	ENSMUST00000147359.1	TSS14677
chr10	Cufflinks	exon	20518011	20519768	.	-	.	XLOC_007233	TCONS_00019378	=	1	4930403O15Rik	ENSMUST00000097355.3	ENSMUST00000166792.1	TSS11894
chr1	Cufflinks	exon	36332708	36333420	.	+	.	XLOC_000467	TCONS_00001187	=	1	4930403P22Rik	ENSMUST00000192234.1	ENSMUST00000192234.1	TSS680
chr5	Cufflinks	exon	124721997	124722489	.	-	.	XLOC_051304	TCONS_00133646	=	1	4930404A12Rik	ENSMUST00000199971.4	ENSMUST00000199971.4	TSS84902
chr16	Cufflinks	exon	91015249	91015467	.	+	.	XLOC_025672	TCONS_00063899	=	2	4930404I05Rik	ENSMUST00000154854.1	ENSMUST00000154854.1	TSS41147
chr2	Cufflinks	exon	156716885	156717013	.	-	.	XLOC_038705	TCONS_00097808	=	3	4930405A21Rik	ENSMUST00000139042.7	ENSMUST00000139042.7	TSS62831
chr11	Cufflinks	exon	90894696	90894999	.	+	.	XLOC_009832	TCONS_00026499	=	3	4930405D11Rik	ENSMUST00000142521.1	ENSMUST00000132218.1	TSS16406
chr7	Cufflinks	exon	68315973	68317032	.	-	.	XLOC_060417	TCONS_00158809	=	1	4930405G09Rik	ENSMUST00000207912.1	ENSMUST00000207912.1	TSS100295
chr5	Cufflinks	exon	99626708	99627062	.	+	.	XLOC_048907	TCONS_00126377	=	2	4930405H06Rik	ENSMUST00000159244.1	ENSMUST00000159244.1	TSS80377
chr5	Cufflinks	exon	45926818	45927206	.	-	.	XLOC_050392	TCONS_00130815	=	1	4930405L22Rik	ENSMUST00000198088.1	ENSMUST00000198088.1	TSS83155
chr5	Cufflinks	exon	113320454	113321653	.	-	.	XLOC_051111	TCONS_00132888	=	1	4930405N21Rik	ENSMUST00000199950.1	ENSMUST00000199950.1	TSS84428
chr17	Cufflinks	exon	63316067	63316675	.	-	.	XLOC_028907	TCONS_00073188	o	2	4930405O22Rik	ENSMUST00000164605.7	CUFF.23443.1	TSS46882
chr3	Cufflinks	exon	100428521	100428737	.	+	.	XLOC_040322	TCONS_00102616	=	2	4930406D18Rik	ENSMUST00000147951.1	ENSMUST00000152827.1	TSS65665
chr4	Cufflinks	exon	107957016	107957093	.	+	.	XLOC_044756	TCONS_00114023	=	2	4930407G08Rik	ENSMUST00000145831.1	ENSMUST00000145831.1	TSS72804
chr2	Cufflinks	exon	117821928	117822702	.	+	.	XLOC_035365	TCONS_00087941	=	1	4930412B13Rik	ENSMUST00000149239.1	ENSMUST00000149239.1	TSS56765
chr4	Cufflinks	exon	9819924	9823472	.	+	.	XLOC_043449	TCONS_00110919	j	5	4930412C18Rik	ENSMUST00000124122.7	CUFF.35905.8	TSS70834
chr3	Cufflinks	exon	23521055	23521398	.	+	.	XLOC_039333	TCONS_00099590	=	3	4930412E21Rik	ENSMUST00000194267.1	ENSMUST00000194267.1	TSS63860
chr6	Cufflinks	exon	30908134	30908194	.	+	.	XLOC_052159	TCONS_00135982	=	2	4930412F09Rik	ENSMUST00000139006.1	ENSMUST00000139006.1	TSS86435
chr4	Cufflinks	exon	53206967	53207181	.	-	.	XLOC_046200	TCONS_00118469	j	2	4930412L05Rik	ENSMUST00000146501.7	CUFF.36454.2	TSS75482
chr11	Cufflinks	exon	60112219	60112793	.	-	.	XLOC_011108	TCONS_00030249	=	1	4930412M03Rik	ENSMUST00000130746.1	ENSMUST00000130746.1	TSS18854
chr5	Cufflinks	exon	118952339	118953023	.	+	.	XLOC_049270	TCONS_00127426	=	1	4930413E15Rik	ENSMUST00000202500.1	ENSMUST00000202500.1	TSS81004
chr7	Cufflinks	exon	122969058	122970050	.	-	.	XLOC_061252	TCONS_00161295	=	1	4930413G21Rik	ENSMUST00000205998.1	ENSMUST00000205998.1	TSS101825
chr2	Cufflinks	exon	122720516	122720596	.	+	.	XLOC_035444	TCONS_00088273	=	5	4930417H01Rik	ENSMUST00000142323.7	ENSMUST00000148977.7	TSS56983
chr11	Cufflinks	exon	101959670	101960573	.	+	.	XLOC_010077	TCONS_00027244	=	4	4930417O22Rik	ENSMUST00000123249.1	ENSMUST00000123249.1	TSS16904
chr3	Cufflinks	exon	33088329	33088607	.	+	.	XLOC_039455	TCONS_00100065	=	8	4930419G24Rik	ENSMUST00000125494.1	ENSMUST00000125494.1	TSS64134
chr1	Cufflinks	exon	42651726	42652401	.	+	.	XLOC_000547	TCONS_00001471	=	1	4930420N18Rik	ENSMUST00000191831.1	ENSMUST00000191831.1	TSS842
chr5	Cufflinks	exon	39442001	39443574	.	-	.	XLOC_050287	TCONS_00130550	=	1	4930421C12Rik	ENSMUST00000200814.1	ENSMUST00000200814.1	TSS82995
chr9	Cufflinks	exon	99299007	99299754	.	-	.	XLOC_068233	TCONS_00180024	=	1	4930422M22Rik	ENSMUST00000191492.1	ENSMUST00000191492.1	TSS113441
chr12	Cufflinks	exon	82959847	82961157	.	-	.	XLOC_014921	TCONS_00039550	=	1	4930423C22Rik	ENSMUST00000193863.1	ENSMUST00000193863.1	TSS25037
chr4	Cufflinks	exon	5632328	5632373	.	+	.	XLOC_043408	TCONS_00110784	j	1	4930423M02Rik	ENSMUST00000156903.7	CUFF.35858.2	TSS70773
chr5	Cufflinks	exon	67938515	67938687	.	-	.	XLOC_050574	TCONS_00131304	=	3	4930425K10Rik	ENSMUST00000201190.1	ENSMUST00000201190.1	TSS83472
chr6	Cufflinks	exon	135683975	135684527	.	+	.	XLOC_053826	TCONS_00140407	=	3	4930425L21Rik	ENSMUST00000205073.2	ENSMUST00000203439.1	TSS89092
chr3	Cufflinks	exon	138715484	138715532	.	-	.	XLOC_042951	TCONS_00109715	=	3	4930425O10Rik	ENSMUST00000197761.1	ENSMUST00000197761.1	TSS70034
chr18	Cufflinks	exon	21655022	21655148	.	+	.	XLOC_029759	TCONS_00074825	=	4	4930426D05Rik	ENSMUST00000144487.7	ENSMUST00000144487.7	TSS48055
chr12	Cufflinks	exon	76402676	76402895	.	-	.	XLOC_014826	TCONS_00039322	j	1	4930426I24Rik	ENSMUST00000180709.1	CUFF.14116.1	TSS24879
chr14	Cufflinks	exon	24622159	24622322	.	+	.	XLOC_019032	TCONS_00048949	=	1	4930428N03Rik	ENSMUST00000159744.1	ENSMUST00000159562.1	TSS31019
chr5	Cufflinks	exon	107703410	107703480	.	-	.	XLOC_050992	TCONS_00132479	=	3	4930428O21Rik	ENSMUST00000198537.1	ENSMUST00000198537.1	TSS84195
chr9	Cufflinks	exon	79793641	79793865	.	+	.	XLOC_066247	TCONS_00174376	=	1	4930429F24Rik	ENSMUST00000151676.1	ENSMUST00000151676.1	TSS109923
chr7	Cufflinks	exon	73313492	73313593	.	+	.	XLOC_057597	TCONS_00150617	=	2	4930429H19Rik	ENSMUST00000205260.1	ENSMUST00000205260.1	TSS95291
chr9	Cufflinks	exon	107351276	107351491	.	-	.	XLOC_068340	TCONS_00180419	=	1	4930429P21Rik	ENSMUST00000194530.1	ENSMUST00000194530.1	TSS113700
chr4	Cufflinks	exon	6355142	6355411	.	-	.	XLOC_045731	TCONS_00117163	=	2	4930430E12Rik	ENSMUST00000139214.7	ENSMUST00000139214.7	TSS74661
chr5	Cufflinks	exon	115436066	115436644	.	-	.	XLOC_051162	TCONS_00133103	=	1	4930430O22Rik	ENSMUST00000202548.1	ENSMUST00000202548.1	TSS84544
chr5	Cufflinks	exon	44971569	44971604	.	+	.	XLOC_048227	TCONS_00124663	=	5	4930431F12Rik	ENSMUST00000199309.4	ENSMUST00000199309.4	TSS79304
chr3	Cufflinks	exon	33870973	33871074	.	-	.	XLOC_041395	TCONS_00105713	=	2	4930431L21Rik	ENSMUST00000200253.1	ENSMUST00000200253.1	TSS67423
chr14	Cufflinks	exon	44960263	44960507	.	-	.	XLOC_021039	TCONS_00053058	=	3	4930431P03Rik	ENSMUST00000166127.7	ENSMUST00000166127.7	TSS33922
chr10	Cufflinks	exon	11272033	11272092	.	-	.	XLOC_007146	TCONS_00019100	=	3	4930432B10Rik	ENSMUST00000181330.1	ENSMUST00000181688.1	TSS11732
chr5	Cufflinks	exon	106364561	106365820	.	-	.	XLOC_050966	TCONS_00132379	=	1	4930432H08Rik	ENSMUST00000198220.1	ENSMUST00000198220.1	TSS84149
chr5	Cufflinks	exon	76559718	76559825	.	+	.	XLOC_048630	TCONS_00125617	=	12	4930432L08Rik	ENSMUST00000132154.1	ENSMUST00000049469.12	TSS79939
chr3	Cufflinks	exon	18468287	18468352	.	-	.	XLOC_041237	TCONS_00105317	=	1	4930433B08Rik	ENSMUST00000192010.1	ENSMUST00000192010.1	TSS67184
chr1	Cufflinks	exon	185346207	185346482	.	+	.	XLOC_002673	TCONS_00006900	j	3	4930433J02Rik	ENSMUST00000194719.1	CUFF.2804.2	TSS4241
chr9	Cufflinks	exon	3192312	3192412	.	-	.	XLOC_067054	TCONS_00176693	=	2	4930433N12Rik	ENSMUST00000048921.12	ENSMUST00000188577.1	TSS111392
chr1	Cufflinks	exon	90159073	90159462	.	+	.	XLOC_001353	TCONS_00003563	=	2	4930434B07Rik	ENSMUST00000190254.1	ENSMUST00000190254.1	TSS2144
chr6	Cufflinks	exon	142989610	142989996	.	+	.	XLOC_054004	TCONS_00140783	=	1	4930434O05Rik	ENSMUST00000203259.1	ENSMUST00000203259.1	TSS89358
chr7	Cufflinks	exon	39921532	39921658	.	-	.	XLOC_059799	TCONS_00157190	=	3	4930435C17Rik	ENSMUST00000210759.1	ENSMUST00000210906.1	TSS99324
chr8	Cufflinks	exon	9459092	9461218	.	+	.	XLOC_061784	TCONS_00163140	=	1	4930435N07Rik	ENSMUST00000208065.1	ENSMUST00000208065.1	TSS102903
chr14	Cufflinks	exon	67331719	67332213	.	+	.	XLOC_020041	TCONS_00050903	x	1	4930438E09Rik	ENSMUST00000176841.1	CUFF.16577.1	TSS32460
chr1	Cufflinks	exon	37334064	37334156	.	-	.	XLOC_003247	TCONS_00008372	=	3	4930439A04Rik	ENSMUST00000137241.1	ENSMUST00000137241.1	TSS5153
chr1	Cufflinks	exon	156939838	156940196	.	+	.	XLOC_002191	TCONS_00005449	=	1	4930439D14Rik	ENSMUST00000186765.1	ENSMUST00000186765.1	TSS3417
chr1	Cufflinks	exon	94802314	94802452	.	+	.	XLOC_001484	TCONS_00003934	=	5	4930440C22Rik	ENSMUST00000190754.1	ENSMUST00000190754.1	TSS2368
chr2	Cufflinks	exon	78069157	78069406	.	+	.	XLOC_034803	TCONS_00086524	=	4	4930440I19Rik	ENSMUST00000145972.7	ENSMUST00000145972.7	TSS55872
chr7	Cufflinks	exon	71939101	71939191	.	+	.	XLOC_057588	TCONS_00150606	=	3	4930441H08Rik	ENSMUST00000205699.1	ENSMUST00000205699.1	TSS95281
chr2	Cufflinks	exon	74304190	74304328	.	-	.	XLOC_037518	TCONS_00094464	=	3	4930441J16Rik	ENSMUST00000153743.1	ENSMUST00000153743.1	TSS60757
chr2	Cufflinks	exon	151301974	151302094	.	+	.	XLOC_036005	TCONS_00089596	j	1	4930442J19Rik	ENSMUST00000129286.1	CUFF.31344.2	TSS57811
chr3	Cufflinks	exon	96829826	96831828	.	-	.	XLOC_042297	TCONS_00107939	=	1	4930442L01Rik	ENSMUST00000145865.2	ENSMUST00000145865.2	TSS68908
chr5	Cufflinks	exon	35390673	35391912	.	-	.	XLOC_050248	TCONS_00130389	=	1	4930442P19Rik	ENSMUST00000193163.1	ENSMUST00000193163.1	TSS82894
chr6	Cufflinks	exon	139575924	139577205	.	-	.	XLOC_056014	TCONS_00145976	=	1	4930443G03Rik	ENSMUST00000203475.1	ENSMUST00000203475.1	TSS92548
chr2	Cufflinks	exon	85076767	85076965	.	-	.	XLOC_037623	TCONS_00094821	j	2	4930443O20Rik	ENSMUST00000135659.1	CUFF.32382.1	TSS60973
chr1	Cufflinks	exon	54717511	54717650	.	+	.	XLOC_000676	TCONS_00001794	=	3	4930444A19Rik	ENSMUST00000190007.6	ENSMUST00000190007.6	TSS1048
chr2	Cufflinks	exon	144243241	144243287	.	+	.	XLOC_035855	TCONS_00089289	=	1	4930444E06Rik	ENSMUST00000146746.1	ENSMUST00000146746.1	TSS57585
chr14	Cufflinks	exon	76519854	76520165	.	-	.	XLOC_021522	TCONS_00054316	=	3	4930444M15Rik	ENSMUST00000181972.1	ENSMUST00000181972.1	TSS34743
chr2	Cufflinks	exon	97083396	97083561	.	-	.	XLOC_037916	TCONS_00095435	=	5	4930445B16Rik	ENSMUST00000170085.1	ENSMUST00000170085.1	TSS61402
chr2	Cufflinks	exon	74584281	74584544	.	+	.	XLOC_034767	TCONS_00086423	=	2	4930445N08Rik	ENSMUST00000156925.1	ENSMUST00000156925.1	TSS55812
chr18	Cufflinks	exon	82855894	82856130	.	+	.	XLOC_030600	TCONS_00076664	=	1	4930445N18Rik	ENSMUST00000181345.1	ENSMUST00000181345.1	TSS49307
chr6	Cufflinks	exon	146846276	146847203	.	-	.	XLOC_056128	TCONS_00146307	=	1	4930447C11Rik	ENSMUST00000204503.1	ENSMUST00000204503.1	TSS92746
chr9	Cufflinks	exon	108137664	108137904	.	+	.	XLOC_066726	TCONS_00175619	=	3	4930447F24Rik	ENSMUST00000194283.5	ENSMUST00000194283.5	TSS110732
chr2	Cufflinks	exon	19348744	19349202	.	+	.	XLOC_033877	TCONS_00084242	=	4	4930447M23Rik	ENSMUST00000141289.7	ENSMUST00000141289.7	TSS54280
chr3	Cufflinks	exon	122761955	122762216	.	-	.	XLOC_042762	TCONS_00109149	=	1	4930447N08Rik	ENSMUST00000196290.1	ENSMUST00000196290.1	TSS69694
chr7	Cufflinks	exon	126741991	126742181	.	+	.	XLOC_058497	TCONS_00153104	=	2	4930448A20Rik	ENSMUST00000205988.1	ENSMUST00000205988.1	TSS96851
chr18	Cufflinks	exon	69971151	69972366	.	+	.	XLOC_030490	TCONS_00076356	=	2	4930448D08Rik	ENSMUST00000149958.1	ENSMUST00000149958.1	TSS49121
chr9	Cufflinks	exon	46326391	46327302	.	-	.	XLOC_067593	TCONS_00178164	=	1	4930448E22Rik	ENSMUST00000181712.1	ENSMUST00000181712.1	TSS112291
chr5	Cufflinks	exon	143234510	143234748	.	+	.	XLOC_049649	TCONS_00128653	=	4	4930448H16Rik	ENSMUST00000159838.1	ENSMUST00000159838.1	TSS81825
chr1	Cufflinks	exon	41167587	41167838	.	-	.	XLOC_003292	TCONS_00008545	=	1	4930448I06Rik	ENSMUST00000194002.1	ENSMUST00000194002.1	TSS5244
chr5	Cufflinks	exon	50154192	50154314	.	+	.	XLOC_048273	TCONS_00124777	=	2	4930448I18Rik	ENSMUST00000197958.1	ENSMUST00000197958.1	TSS79391
chr8	Cufflinks	exon	47395331	47395807	.	-	.	XLOC_064094	TCONS_00169134	o	2	4930448N21Rik	ENSMUST00000181417.1	CUFF.48880.1	TSS106540
chr14	Cufflinks	exon	105503576	105503609	.	+	.	XLOC_020338	TCONS_00051613	=	1	4930449E01Rik	ENSMUST00000022711.7	ENSMUST00000188698.1	TSS32899
chr5	Cufflinks	exon	45857642	45858764	.	+	.	XLOC_048239	TCONS_00124700	=	1	4930449I04Rik	ENSMUST00000198191.1	ENSMUST00000198191.1	TSS79330
chr1	Cufflinks	exon	154254276	154254331	.	-	.	XLOC_004557	TCONS_00012115	=	2	4930452N14Rik	ENSMUST00000189240.1	ENSMUST00000189240.1	TSS7475
chrX	Cufflinks	exon	21219296	21219394	.	-	.	XLOC_070705	TCONS_00186526	=	3	4930453H23Rik	ENSMUST00000125569.7	ENSMUST00000125569.7	TSS117294
chr8	Cufflinks	exon	9148888	9149050	.	+	.	XLOC_061782	TCONS_00163138	=	3	4930453L07Rik	ENSMUST00000209053.1	ENSMUST00000209053.1	TSS102901
chr1	Cufflinks	exon	88347489	88348285	.	-	.	XLOC_003891	TCONS_00010363	=	1	4930453O03Rik	ENSMUST00000147594.1	ENSMUST00000147594.1	TSS6315
chr14	Cufflinks	exon	8666935	8667011	.	+	.	XLOC_018782	TCONS_00048491	=	2	4930455B14Rik	ENSMUST00000180444.1	ENSMUST00000180444.1	TSS30702
chr18	Cufflinks	exon	32822045	32822056	.	-	.	XLOC_030960	TCONS_00077525	o	2	4930455D15Rik	ENSMUST00000181632.1	CUFF.24474.1	TSS49850
chr4	Cufflinks	exon	142017898	142018130	.	+	.	XLOC_045375	TCONS_00116109	=	1	4930455G09Rik	ENSMUST00000126231.1	ENSMUST00000126231.1	TSS74049
chr1	Cufflinks	exon	40049039	40050368	.	-	.	XLOC_003282	TCONS_00008523	=	1	4930456G14Rik	ENSMUST00000193054.1	ENSMUST00000193054.1	TSS5233
chr4	Cufflinks	exon	103311585	103311832	.	+	.	XLOC_044710	TCONS_00113866	=	4	4930456L15Rik	ENSMUST00000145577.1	ENSMUST00000145577.1	TSS72696
chr5	Cufflinks	exon	100825957	100827250	.	-	.	XLOC_050956	TCONS_00132365	u	1	4930458D05Rik	ENSMUST00000142871.1	CUFF.42261.2	TSS84138
chr5	Cufflinks	exon	58447602	58447612	.	-	.	XLOC_050476	TCONS_00130989	o	2	4930459L07Rik	ENSMUST00000199751.1	CUFF.39544.3	TSS83276
chr16	Cufflinks	exon	58404878	58406074	.	-	.	XLOC_026319	TCONS_00065906	=	1	4930461C15Rik	ENSMUST00000133622.1	ENSMUST00000133622.1	TSS42335
chr9	Cufflinks	exon	58455173	58455356	.	+	.	XLOC_065899	TCONS_00173558	=	1	4930461G14Rik	ENSMUST00000181967.1	ENSMUST00000181967.1	TSS109357
chr10	Cufflinks	exon	84493798	84493930	.	+	.	XLOC_006339	TCONS_00017211	=	3	4930463O16Rik	ENSMUST00000020222.1	ENSMUST00000020222.1	TSS10535
chr12	Cufflinks	exon	107735435	107735496	.	-	.	XLOC_015155	TCONS_00040193	j	3	4930465M20Rik	ENSMUST00000130564.1	CUFF.11442.2	TSS25461
chr6	Cufflinks	exon	92012394	92014612	.	-	.	XLOC_055177	TCONS_00144025	=	1	4930466I24Rik	ENSMUST00000144105.1	ENSMUST00000144105.1	TSS91289
chr5	Cufflinks	exon	97641940	97642179	.	+	.	XLOC_048894	TCONS_00126350	=	5	4930467D21Rik	ENSMUST00000181724.7	ENSMUST00000181724.7	TSS80361
chr10	Cufflinks	exon	57486183	57486353	.	-	.	XLOC_007544	TCONS_00020119	=	4	4930467K11Rik	ENSMUST00000180831.1	ENSMUST00000180831.1	TSS12371
chr1	Cufflinks	exon	161154558	161154775	.	-	.	XLOC_004627	TCONS_00012461	=	1	4930469G21Rik	ENSMUST00000135643.7	ENSMUST00000135643.7	TSS7645
chr11	Cufflinks	exon	34068071	34068229	.	-	.	XLOC_010763	TCONS_00029366	=	2	4930469K13Rik	ENSMUST00000141450.1	ENSMUST00000141450.1	TSS18304
chr1	Cufflinks	exon	37660722	37662647	.	+	.	XLOC_000491	TCONS_00001289	=	1	4930470B04Rik	ENSMUST00000192005.1	ENSMUST00000192005.1	TSS734
chr13	Cufflinks	exon	21444922	21445934	.	+	.	XLOC_015747	TCONS_00041357	=	3	4930470G03Rik	ENSMUST00000122926.1	ENSMUST00000122926.1	TSS26259
chr14	Cufflinks	exon	64102727	64102854	.	-	.	XLOC_021374	TCONS_00053977	=	2	4930471C04Rik	ENSMUST00000166038.1	ENSMUST00000166038.1	TSS34515
chr4	Cufflinks	exon	127476633	127476840	.	+	.	XLOC_045122	TCONS_00115223	=	2	4930471C06Rik	ENSMUST00000129084.7	ENSMUST00000143070.1	TSS73499
chr10	Cufflinks	exon	93897158	93897195	.	+	.	XLOC_006461	TCONS_00017528	=	1	4930471D02Rik	ENSMUST00000180815.1	ENSMUST00000180815.1	TSS10734
chr2	Cufflinks	exon	130543791	130544117	.	-	.	XLOC_038289	TCONS_00096639	=	1	4930473A02Rik	ENSMUST00000136793.7	ENSMUST00000079964.7	TSS62115
chr10	Cufflinks	exon	114757747	114757851	.	+	.	XLOC_006711	TCONS_00018112	=	1	4930473D10Rik	ENSMUST00000161975.1	ENSMUST00000161975.1	TSS11075
chr1	Cufflinks	exon	90870583	90871419	.	-	.	XLOC_003911	TCONS_00010412	=	1	4930474B08Rik	ENSMUST00000194161.1	ENSMUST00000194161.1	TSS6344
chr12	Cufflinks	exon	71321384	71321660	.	-	.	XLOC_014776	TCONS_00039183	=	2	4930474H06Rik	ENSMUST00000132822.1	ENSMUST00000132822.1	TSS24790
chr3	Cufflinks	exon	96401150	96401634	.	-	.	XLOC_042279	TCONS_00107904	=	1	4930477E14Rik	ENSMUST00000181412.1	ENSMUST00000181412.1	TSS68882
chr5	Cufflinks	exon	121503513	121504601	.	+	.	XLOC_049316	TCONS_00127545	=	1	4930477O15Rik	ENSMUST00000196484.1	ENSMUST00000196484.1	TSS81094
chr12	Cufflinks	exon	108322138	108322234	.	-	.	XLOC_015159	TCONS_00040217	=	2	4930478K11Rik	ENSMUST00000181875.1	ENSMUST00000181875.1	TSS25469
chr5	Cufflinks	exon	31451219	31452331	.	-	.	XLOC_050197	TCONS_00130213	=	1	4930478M09Rik	ENSMUST00000201366.1	ENSMUST00000201366.1	TSS82782
chr5	Cufflinks	exon	35366465	35366903	.	+	.	XLOC_048132	TCONS_00124420	=	5	4930478P22Rik	ENSMUST00000201379.3	ENSMUST00000201921.1	TSS79136
chr6	Cufflinks	exon	146664074	146664494	.	+	.	XLOC_054059	TCONS_00140899	=	2	4930479D17Rik	ENSMUST00000146754.1	ENSMUST00000146754.1	TSS89431
chr4	Cufflinks	exon	19979445	19979820	.	-	.	XLOC_045845	TCONS_00117495	=	1	4930480G23Rik	ENSMUST00000125909.1	ENSMUST00000125909.1	TSS74869
chr6	Cufflinks	exon	137145876	137146929	.	-	.	XLOC_055976	TCONS_00145898	=	1	4930480K02Rik	ENSMUST00000203679.1	ENSMUST00000203679.1	TSS92488
chr17	Cufflinks	exon	90861169	90861745	.	+	.	XLOC_028048	TCONS_00070736	=	1	4930480K15Rik	ENSMUST00000162121.1	ENSMUST00000162121.1	TSS45257
chr14	Cufflinks	exon	69739407	69739495	.	+	.	XLOC_020063	TCONS_00050952	=	3	4930480K23Rik	ENSMUST00000180465.7	ENSMUST00000180465.7	TSS32491
chr19	Cufflinks	exon	5417394	5417580	.	+	.	XLOC_031480	TCONS_00078728	=	4	4930481A15Rik	ENSMUST00000174415.1	ENSMUST00000174754.7	TSS50666
chr3	Cufflinks	exon	95016641	95017076	.	+	.	XLOC_040221	TCONS_00102286	=	2	4930481B07Rik	ENSMUST00000128160.1	ENSMUST00000128160.1	TSS65465
chr15	Cufflinks	exon	81190853	81191005	.	+	.	XLOC_022705	TCONS_00056919	=	1	4930483J18Rik	ENSMUST00000138675.1	ENSMUST00000138715.1	TSS36491
chr10	Cufflinks	exon	76554976	76555063	.	-	.	XLOC_007725	TCONS_00020702	=	2	4930483K19Rik	ENSMUST00000127576.2	ENSMUST00000127576.2	TSS12725
chr10	Cufflinks	exon	86095885	86096859	.	+	.	XLOC_006385	TCONS_00017303	=	1	4930486F22Rik	ENSMUST00000131378.1	ENSMUST00000131378.1	TSS10603
chr1	Cufflinks	exon	20381095	20381219	.	+	.	XLOC_000333	TCONS_00000819	=	2	4930486I03Rik	ENSMUST00000161509.2	ENSMUST00000161509.2	TSS465
chr7	Cufflinks	exon	121258764	121259395	.	-	.	XLOC_061234	TCONS_00161209	=	1	4930486N12Rik	ENSMUST00000206668.1	ENSMUST00000206668.1	TSS101793
chr5	Cufflinks	exon	38345416	38345493	.	+	.	XLOC_048165	TCONS_00124563	=	2	4930487D11Rik	ENSMUST00000201983.1	ENSMUST00000201983.1	TSS79224
chr1	Cufflinks	exon	184718179	184718989	.	+	.	XLOC_002668	TCONS_00006894	=	3	4930488B22Rik	ENSMUST00000172500.1	ENSMUST00000172500.1	TSS4236
chr5	Cufflinks	exon	149852791	149854405	.	+	.	XLOC_049790	TCONS_00129061	j	3	4930500F04Rik	ENSMUST00000202177.3	CUFF.42281.1	TSS82091
chr9	Cufflinks	exon	106247960	106248073	.	+	.	XLOC_066679	TCONS_00175406	=	1	4930500F10Rik	ENSMUST00000180701.2	ENSMUST00000180701.2	TSS110589
chr5	Cufflinks	exon	139541142	139541339	.	+	.	XLOC_049617	TCONS_00128570	=	4	4930500L23Rik	ENSMUST00000198000.1	ENSMUST00000198000.1	TSS81764
chr1	Cufflinks	exon	170214860	170216422	.	+	.	XLOC_002380	TCONS_00006011	=	1	4930500M09Rik	ENSMUST00000194988.1	ENSMUST00000194988.1	TSS3737
chr3	Cufflinks	exon	33997967	33998592	.	+	.	XLOC_039464	TCONS_00100092	o	2	4930502C17Rik	ENSMUST00000200282.1	CUFF.33154.1	TSS64148
chr11	Cufflinks	exon	84829440	84830391	.	-	.	XLOC_011557	TCONS_00031597	x	1	4930502E09Rik	ENSMUST00000126016.1	CUFF.8496.1	TSS19770
chr1	Cufflinks	exon	194222429	194222759	.	-	.	XLOC_005100	TCONS_00014191	=	3	4930503O07Rik	ENSMUST00000193395.1	ENSMUST00000193395.1	TSS8612
chr6	Cufflinks	exon	84535876	84536139	.	+	.	XLOC_053011	TCONS_00138207	=	1	4930504D19Rik	ENSMUST00000204799.1	ENSMUST00000204799.1	TSS87757
chr14	Cufflinks	exon	115409506	115409552	.	-	.	XLOC_021781	TCONS_00054820	=	4	4930505G20Rik	ENSMUST00000176582.1	ENSMUST00000176582.1	TSS35108
chr5	Cufflinks	exon	148780368	148780436	.	+	.	XLOC_049761	TCONS_00128976	=	2	4930505K14Rik	ENSMUST00000155504.1	ENSMUST00000155504.1	TSS82040
chr7	Cufflinks	exon	37671162	37672347	.	+	.	XLOC_057072	TCONS_00148875	=	2	4930505M18Rik	ENSMUST00000175854.2	ENSMUST00000175854.2	TSS94334
chr19	Cufflinks	exon	46013025	46013386	.	+	.	XLOC_032258	TCONS_00080598	=	2	4930505N22Rik	ENSMUST00000181820.1	ENSMUST00000181820.1	TSS51833
chr8	Cufflinks	exon	80511842	80513497	.	-	.	XLOC_064440	TCONS_00169929	=	1	4930505O20Rik	ENSMUST00000142188.1	ENSMUST00000142188.1	TSS107071
chr17	Cufflinks	exon	8298268	8298416	.	-	.	XLOC_028132	TCONS_00070907	=	2	4930506C21Rik	ENSMUST00000130639.1	ENSMUST00000123009.1	TSS45391
chr11	Cufflinks	exon	80850381	80851231	.	-	.	XLOC_011499	TCONS_00031426	=	1	4930507D10Rik	ENSMUST00000137411.1	ENSMUST00000137411.1	TSS19664
chr9	Cufflinks	exon	72531810	72531858	.	-	.	XLOC_067878	TCONS_00179007	=	3	4930509E16Rik	ENSMUST00000181405.2	ENSMUST00000181405.2	TSS112831
chr3	Cufflinks	exon	104510099	104511313	.	-	.	XLOC_042411	TCONS_00108252	=	1	4930509H03Rik	ENSMUST00000196088.1	ENSMUST00000196088.1	TSS69109
chr3	Cufflinks	exon	73351206	73351826	.	-	.	XLOC_041928	TCONS_00106799	=	1	4930509J09Rik	ENSMUST00000194514.1	ENSMUST00000194514.1	TSS68199
chr4	Cufflinks	exon	40316669	40317719	.	+	.	XLOC_043790	TCONS_00111872	=	3	4930509K18Rik	ENSMUST00000144039.1	ENSMUST00000144039.1	TSS71321
chr9	Cufflinks	exon	53279520	53280985	.	+	.	XLOC_065836	TCONS_00173400	=	2	4930510E17Rik	ENSMUST00000034550.3	ENSMUST00000034550.3	TSS109242
chr12	Cufflinks	exon	11440860	11441018	.	+	.	XLOC_012520	TCONS_00034353	=	2	4930511A02Rik	ENSMUST00000181268.1	ENSMUST00000181268.1	TSS21556
chr6	Cufflinks	exon	94950573	94951545	.	+	.	XLOC_053252	TCONS_00138893	=	8	4930511E03Rik	ENSMUST00000203778.1	ENSMUST00000203778.1	TSS88171
chr18	Cufflinks	exon	57548279	57548375	.	-	.	XLOC_031178	TCONS_00078009	=	3	4930511M06Rik	ENSMUST00000130696.7	ENSMUST00000130696.7	TSS50190
chr3	Cufflinks	exon	92142653	92142744	.	-	.	XLOC_042144	TCONS_00107587	=	2	4930511M18Rik	ENSMUST00000197811.1	ENSMUST00000029535.5	TSS68662
chr13	Cufflinks	exon	27302005	27302087	.	+	.	XLOC_015950	TCONS_00041670	=	2	4930511O05Rik	ENSMUST00000155912.1	ENSMUST00000155912.1	TSS26508
chr12	Cufflinks	exon	69793990	69794511	.	+	.	XLOC_013177	TCONS_00035696	=	3	4930512B01Rik	ENSMUST00000021378.3	ENSMUST00000021378.3	TSS22457
chr8	Cufflinks	exon	61867673	61867682	.	-	.	XLOC_064194	TCONS_00169392	x	2	4930512H18Rik	ENSMUST00000133752.1	CUFF.51177.1	TSS106707
chr3	Cufflinks	exon	116663732	116664155	.	+	.	XLOC_040602	TCONS_00103407	=	1	4930512P04Rik	ENSMUST00000197000.1	ENSMUST00000197000.1	TSS66131
chr5	Cufflinks	exon	39509653	39509829	.	-	.	XLOC_050288	TCONS_00130552	j	5	4930513D17Rik	ENSMUST00000202800.3	CUFF.39266.2	TSS82996
chr8	Cufflinks	exon	95809033	95809180	.	+	.	XLOC_063103	TCONS_00166854	=	1	4930513N10Rik	ENSMUST00000145562.7	ENSMUST00000132616.1	TSS105037
chr7	Cufflinks	exon	130653128	130654392	.	-	.	XLOC_061387	TCONS_00161827	=	1	4930513N20Rik	ENSMUST00000207466.1	ENSMUST00000207466.1	TSS102166
chr4	Cufflinks	exon	140872693	140872864	.	+	.	XLOC_045344	TCONS_00116000	=	1	4930515B02Rik	ENSMUST00000140588.1	ENSMUST00000140588.1	TSS73985
chr5	Cufflinks	exon	114773737	114774983	.	-	.	XLOC_051138	TCONS_00133028	=	1	4930515G01Rik	ENSMUST00000173208.1	ENSMUST00000173208.1	TSS84499
chrX	Cufflinks	exon	46328811	46328911	.	-	.	XLOC_070895	TCONS_00186868	=	3	4930515L19Rik	ENSMUST00000152352.1	ENSMUST00000152352.1	TSS117552
chr9	Cufflinks	exon	119444693	119444830	.	-	.	XLOC_068519	TCONS_00181078	=	4	4930516B21Rik	ENSMUST00000181600.1	ENSMUST00000181600.1	TSS114111
chr2	Cufflinks	exon	124123636	124124976	.	-	.	XLOC_038196	TCONS_00096309	=	1	4930517E11Rik	ENSMUST00000129584.1	ENSMUST00000129584.1	TSS61937
chr6	Cufflinks	exon	91689933	91691608	.	-	.	XLOC_055172	TCONS_00144010	=	1	4930517G19Rik	ENSMUST00000206152.1	ENSMUST00000206152.1	TSS91282
chr4	Cufflinks	exon	44669330	44670897	.	+	.	XLOC_043875	TCONS_00112127	=	1	4930517J16Rik	ENSMUST00000193095.1	ENSMUST00000193095.1	TSS71502
chr18	Cufflinks	exon	37618906	37619007	.	+	.	XLOC_030010	TCONS_00075320	=	1	4930517L18Rik	ENSMUST00000191880.1	ENSMUST00000191880.1	TSS48445
chr14	Cufflinks	exon	100243809	100244230	.	-	.	XLOC_021673	TCONS_00054590	x	3	4930517O19Rik	ENSMUST00000137352.7	CUFF.17482.1	TSS34952
chr5	Cufflinks	exon	48005488	48005707	.	-	.	XLOC_050393	TCONS_00130816	=	2	4930518C09Rik	ENSMUST00000172700.2	ENSMUST00000172700.2	TSS83156
chr15	Cufflinks	exon	32226385	32227040	.	+	.	XLOC_022091	TCONS_00055518	=	1	4930518I17Rik	ENSMUST00000203902.1	ENSMUST00000203902.1	TSS35583
chr1	Cufflinks	exon	156303489	156304966	.	+	.	XLOC_002175	TCONS_00005421	=	1	4930518J20Rik	ENSMUST00000195064.1	ENSMUST00000195064.1	TSS3396
chr12	Cufflinks	exon	12906064	12907251	.	+	.	XLOC_012539	TCONS_00034375	=	2	4930519A11Rik	ENSMUST00000181381.1	ENSMUST00000181381.1	TSS21577
chr13	Cufflinks	exon	30615043	30615073	.	+	.	XLOC_015978	TCONS_00041721	=	1	4930519D14Rik	ENSMUST00000151471.1	ENSMUST00000151471.1	TSS26548
chr5	Cufflinks	exon	41281236	41282900	.	+	.	XLOC_048177	TCONS_00124576	=	1	4930519E07Rik	ENSMUST00000200907.1	ENSMUST00000200907.1	TSS79236
chr9	Cufflinks	exon	100022300	100022679	.	+	.	XLOC_066569	TCONS_00175133	=	1	4930519F24Rik	ENSMUST00000185764.1	ENSMUST00000185764.1	TSS110401
chr5	Cufflinks	exon	15863928	15864052	.	-	.	XLOC_049972	TCONS_00129523	=	1	4930519H02Rik	ENSMUST00000198907.4	ENSMUST00000198907.4	TSS82373
chr3	Cufflinks	exon	143030614	143030957	.	+	.	XLOC_040941	TCONS_00104500	=	1	4930519L02Rik	ENSMUST00000200254.1	ENSMUST00000197683.1	TSS66716
chr5	Cufflinks	exon	139215958	139216356	.	-	.	XLOC_051579	TCONS_00134459	=	2	4930520M14Rik	ENSMUST00000196947.1	ENSMUST00000196947.1	TSS85453
chr9	Cufflinks	exon	114376258	114376446	.	+	.	XLOC_066874	TCONS_00176219	=	3	4930520O04Rik	ENSMUST00000124664.7	ENSMUST00000147689.1	TSS111096
chr1	Cufflinks	exon	44744932	44744949	.	-	.	XLOC_003358	TCONS_00008694	=	3	4930521E06Rik	ENSMUST00000186732.1	ENSMUST00000186732.1	TSS5344
chr5	Cufflinks	exon	99684824	99685034	.	+	.	XLOC_048910	TCONS_00126383	=	2	4930522N08Rik	ENSMUST00000031274.1	ENSMUST00000031274.1	TSS80380
chr4	Cufflinks	exon	53265003	53266241	.	+	.	XLOC_043994	TCONS_00112527	j	5	4930522O17Rik	ENSMUST00000155178.1	CUFF.36455.2	TSS71702
chr6	Cufflinks	exon	19268764	19268795	.	-	.	XLOC_054251	TCONS_00141581	=	2	4930524B17Rik	ENSMUST00000200755.1	ENSMUST00000200755.1	TSS89770
chr9	Cufflinks	exon	106891547	106893835	.	+	.	XLOC_066693	TCONS_00175459	=	1	4930524O07Rik	ENSMUST00000193135.1	ENSMUST00000193135.1	TSS110630
chr9	Cufflinks	exon	89830392	89830596	.	+	.	XLOC_066379	TCONS_00174669	=	2	4930524O08Rik	ENSMUST00000184759.1	ENSMUST00000183387.7	TSS110124
chr13	Cufflinks	exon	54926763	54928376	.	-	.	XLOC_017944	TCONS_00046144	=	1	4930526F13Rik	ENSMUST00000144718.2	ENSMUST00000144718.2	TSS29266
chr19	Cufflinks	exon	11196817	11196964	.	+	.	XLOC_031640	TCONS_00079273	=	1	4930526L06Rik	ENSMUST00000181137.1	ENSMUST00000181137.1	TSS50977
chr5	Cufflinks	exon	64468057	64469010	.	+	.	XLOC_048470	TCONS_00125108	=	1	4930526M16Rik	ENSMUST00000197305.1	ENSMUST00000197305.1	TSS79662
chr2	Cufflinks	exon	105476501	105476855	.	+	.	XLOC_035202	TCONS_00087530	=	1	4930527A07Rik	ENSMUST00000130677.1	ENSMUST00000130677.1	TSS56508
chr11	Cufflinks	exon	81402292	81402491	.	+	.	XLOC_009654	TCONS_00025963	=	3	4930527B05Rik	ENSMUST00000141593.1	ENSMUST00000141593.1	TSS16090
chr2	Cufflinks	exon	30807254	30807429	.	+	.	XLOC_034131	TCONS_00085045	=	2	4930527E20Rik	ENSMUST00000135700.1	ENSMUST00000135700.1	TSS54817
chr1	Cufflinks	exon	178276093	178276639	.	-	.	XLOC_004909	TCONS_00013434	=	1	4930527J03Rik	ENSMUST00000192920.1	ENSMUST00000094270.4	TSS8178
chr13	Cufflinks	exon	59733936	59734838	.	+	.	XLOC_016414	TCONS_00042810	=	2	4930528D03Rik	ENSMUST00000181528.1	ENSMUST00000181700.1	TSS27142
chr6	Cufflinks	exon	148668145	148668228	.	-	.	XLOC_056157	TCONS_00146375	=	3	4930528G23Rik	ENSMUST00000124575.1	ENSMUST00000124575.1	TSS92792
chr6	Cufflinks	exon	29912023	29915633	.	-	.	XLOC_054343	TCONS_00141860	=	1	4930528J11Rik	ENSMUST00000201689.1	ENSMUST00000201689.1	TSS89935
chr2	Cufflinks	exon	115329264	115329595	.	-	.	XLOC_038100	TCONS_00095965	=	1	4930528P14Rik	ENSMUST00000152815.1	ENSMUST00000152815.1	TSS61714
chr2	Cufflinks	exon	169405417	169405450	.	-	.	XLOC_038903	TCONS_00098406	=	2	4930529I22Rik	ENSMUST00000131509.1	ENSMUST00000131509.1	TSS63221
chr1	Cufflinks	exon	185309162	185309391	.	-	.	XLOC_005007	TCONS_00013796	j	1	4930532G15Rik	ENSMUST00000180632.1	CUFF.2813.1	TSS8398
chr1	Cufflinks	exon	154263054	154263136	.	+	.	XLOC_002156	TCONS_00005362	=	2	4930532M18Rik	ENSMUST00000187189.6	ENSMUST00000190980.1	TSS3356
chr2	Cufflinks	exon	113691053	113691338	.	-	.	XLOC_038082	TCONS_00095906	=	1	4930533B01Rik	ENSMUST00000123377.1	ENSMUST00000123377.1	TSS61681
chr9	Cufflinks	exon	102692885	102692970	.	+	.	XLOC_066620	TCONS_00175224	=	1	4930533D04Rik	ENSMUST00000185478.1	ENSMUST00000185478.1	TSS110470
chr6	Cufflinks	exon	57598429	57598656	.	+	.	XLOC_052585	TCONS_00137101	=	4	4930533I22Rik	ENSMUST00000176290.1	ENSMUST00000031817.9	TSS87097
chr7	Cufflinks	exon	125318359	125319518	.	+	.	XLOC_058480	TCONS_00153040	=	1	4930533L02Rik	ENSMUST00000194425.1	ENSMUST00000194425.1	TSS96809
chr1	Cufflinks	exon	96662419	96662573	.	-	.	XLOC_003977	TCONS_00010632	=	3	4930533P14Rik	ENSMUST00000189056.1	ENSMUST00000189056.1	TSS6471
chr3	Cufflinks	exon	131314599	131316661	.	+	.	XLOC_040785	TCONS_00103971	=	2	4930534D22Rik	ENSMUST00000181438.1	ENSMUST00000181438.1	TSS66439
chr3	Cufflinks	exon	68759906	68760488	.	-	.	XLOC_041891	TCONS_00106707	=	1	4930535E02Rik	ENSMUST00000194463.1	ENSMUST00000194463.1	TSS68145
chr1	Cufflinks	exon	36011594	36011894	.	+	.	XLOC_000463	TCONS_00001159	=	2	4930535G08Rik	ENSMUST00000192017.1	ENSMUST00000192017.1	TSS673
chr9	Cufflinks	exon	107998624	107998721	.	-	.	XLOC_068360	TCONS_00180538	=	2	4930535L15Rik	ENSMUST00000175891.1	ENSMUST00000175891.1	TSS113776
chr8	Cufflinks	exon	87458444	87458585	.	+	.	XLOC_062919	TCONS_00166309	=	1	4930535O05Rik	ENSMUST00000184406.1	ENSMUST00000184406.1	TSS104736
chr3	Cufflinks	exon	90292301	90293983	.	-	.	XLOC_042124	TCONS_00107537	=	1	4930537H20Rik	ENSMUST00000200437.1	ENSMUST00000200437.1	TSS68628
chr11	Cufflinks	exon	24172666	24172781	.	-	.	XLOC_010633	TCONS_00029042	=	3	4930538E20Rik	ENSMUST00000131383.1	ENSMUST00000146717.1	TSS18085
chr3	Cufflinks	exon	134419641	134419748	.	-	.	XLOC_042905	TCONS_00109597	=	5	4930539C22Rik	ENSMUST00000198231.1	ENSMUST00000198231.1	TSS69954
chr3	Cufflinks	exon	135436226	135436406	.	-	.	XLOC_042916	TCONS_00109613	=	1	4930539J05Rik	ENSMUST00000182865.1	ENSMUST00000181619.1	TSS69968
chr3	Cufflinks	exon	9070625	9071074	.	+	.	XLOC_039197	TCONS_00099191	=	3	4930539M17Rik	ENSMUST00000194792.1	ENSMUST00000194792.1	TSS63666
chr9	Cufflinks	exon	100173001	100174146	.	-	.	XLOC_068243	TCONS_00180069	=	1	4930540E01Rik	ENSMUST00000192569.1	ENSMUST00000192569.1	TSS113467
chr6	Cufflinks	exon	119901226	119902653	.	-	.	XLOC_055714	TCONS_00145173	=	3	4930540M05Rik	ENSMUST00000180527.1	ENSMUST00000180527.1	TSS92068
chr9	Cufflinks	exon	78394956	78396158	.	-	.	XLOC_067941	TCONS_00179169	=	1	4930542C12Rik	ENSMUST00000171096.1	ENSMUST00000171096.1	TSS112935
chr14	Cufflinks	exon	24615118	24615912	.	-	.	XLOC_020778	TCONS_00052517	=	1	4930542C16Rik	ENSMUST00000159360.1	ENSMUST00000062438.4	TSS33522
chr7	Cufflinks	exon	135396335	135399538	.	+	.	XLOC_058705	TCONS_00153734	=	1	4930544L04Rik	ENSMUST00000211181.1	ENSMUST00000211181.1	TSS97283
chr13	Cufflinks	exon	114656471	114656824	.	+	.	XLOC_017141	TCONS_00044290	=	4	4930544M13Rik	ENSMUST00000063230.5	ENSMUST00000063230.5	TSS28116
chr2	Cufflinks	exon	135186116	135186158	.	-	.	XLOC_038341	TCONS_00096858	=	3	4930545L23Rik	ENSMUST00000138303.1	ENSMUST00000138303.1	TSS62231
chr2	Cufflinks	exon	103805975	103806066	.	-	.	XLOC_037963	TCONS_00095598	=	2	4930547E08Rik	ENSMUST00000143559.1	ENSMUST00000143559.1	TSS61495
chr10	Cufflinks	exon	39905733	39907931	.	+	.	XLOC_005528	TCONS_00015263	=	2	4930547M16Rik	ENSMUST00000181590.1	ENSMUST00000181590.1	TSS9263
chr15	Cufflinks	exon	46626669	46626767	.	+	.	XLOC_022318	TCONS_00055855	=	3	4930548G14Rik	ENSMUST00000190364.1	ENSMUST00000190364.1	TSS35850
chr4	Cufflinks	exon	26705300	26705449	.	-	.	XLOC_045883	TCONS_00117576	=	3	4930548K13Rik	ENSMUST00000154459.1	ENSMUST00000154459.1	TSS74922
chr13	Cufflinks	exon	56243782	56243940	.	-	.	XLOC_017980	TCONS_00046254	=	5	4930550C17Rik	ENSMUST00000181629.1	ENSMUST00000181629.1	TSS29324
chr4	Cufflinks	exon	95089083	95089324	.	-	.	XLOC_046570	TCONS_00119597	=	1	4930551L18Rik	ENSMUST00000156086.1	ENSMUST00000156086.1	TSS76120
chr2	Cufflinks	exon	5040201	5041133	.	+	.	XLOC_033564	TCONS_00083691	=	2	4930551O13Rik	ENSMUST00000145585.1	ENSMUST00000145585.1	TSS53868
chr4	Cufflinks	exon	52815353	52815415	.	+	.	XLOC_043985	TCONS_00112468	j	2	4930552N02Rik	ENSMUST00000135738.1	CUFF.36447.2	TSS71689
chr19	Cufflinks	exon	55643428	55643601	.	-	.	XLOC_033334	TCONS_00083191	=	2	4930552P12Rik	ENSMUST00000181198.1	ENSMUST00000181198.1	TSS53542
chr5	Cufflinks	exon	128735360	128736029	.	-	.	XLOC_051335	TCONS_00133736	=	1	4930553I04Rik	ENSMUST00000196722.1	ENSMUST00000196722.1	TSS84967
chr6	Cufflinks	exon	86007860	86009355	.	+	.	XLOC_053039	TCONS_00138284	=	2	4930553P18Rik	ENSMUST00000201164.1	ENSMUST00000201164.1	TSS87804
chr9	Cufflinks	exon	84782699	84782908	.	+	.	XLOC_066317	TCONS_00174516	=	4	4930554C24Rik	ENSMUST00000187735.1	ENSMUST00000187735.1	TSS110022
chr3	Cufflinks	exon	107874795	107875480	.	+	.	XLOC_040489	TCONS_00103116	=	1	4930554G22Rik	ENSMUST00000196102.1	ENSMUST00000196102.1	TSS65963
chr11	Cufflinks	exon	14178909	14179041	.	-	.	XLOC_010508	TCONS_00028727	=	4	4930554G24Rik	ENSMUST00000126260.1	ENSMUST00000126260.1	TSS17875
chr7	Cufflinks	exon	63347896	63348069	.	-	.	XLOC_060360	TCONS_00158596	=	2	4930554H23Rik	ENSMUST00000181327.1	ENSMUST00000181327.1	TSS100183
chr3	Cufflinks	exon	151294126	151294289	.	+	.	XLOC_041029	TCONS_00104762	=	1	4930555A03Rik	ENSMUST00000196524.1	CUFF.37228.2	TSS66865
chr2	Cufflinks	exon	57186478	57186635	.	+	.	XLOC_034586	TCONS_00086073	=	3	4930555B11Rik	ENSMUST00000123210.1	ENSMUST00000123210.1	TSS55563
chrX	Cufflinks	exon	114928386	114928600	.	+	.	XLOC_069838	TCONS_00184313	=	2	4930555B12Rik	ENSMUST00000135444.1	ENSMUST00000135444.1	TSS116025
chr8	Cufflinks	exon	49463235	49463401	.	+	.	XLOC_062360	TCONS_00164837	=	4	4930555F03Rik	ENSMUST00000143556.7	ENSMUST00000033963.12	TSS103843
chr3	Cufflinks	exon	5515157	5515333	.	-	.	XLOC_041147	TCONS_00105082	=	2	4930555M17Rik	ENSMUST00000176666.1	ENSMUST00000176666.1	TSS67050
chr11	Cufflinks	exon	32789762	32790174	.	-	.	XLOC_010745	TCONS_00029311	=	1	4930555O08Rik	ENSMUST00000122821.1	ENSMUST00000122821.1	TSS18272
chr4	Cufflinks	exon	30796545	30796663	.	+	.	XLOC_043632	TCONS_00111562	=	7	4930556G01Rik	ENSMUST00000128925.1	ENSMUST00000128925.1	TSS71094
chr1	Cufflinks	exon	72038384	72038731	.	-	.	XLOC_003678	TCONS_00009678	=	2	4930556G22Rik	ENSMUST00000185689.1	ENSMUST00000185689.1	TSS5909
chr1	Cufflinks	exon	37614899	37615372	.	+	.	XLOC_000490	TCONS_00001288	=	2	4930556I23Rik	ENSMUST00000160659.1	ENSMUST00000160659.1	TSS733
chr2	Cufflinks	exon	151747578	151748826	.	-	.	XLOC_038604	TCONS_00097422	=	1	4930556L07Rik	ENSMUST00000134422.1	ENSMUST00000134422.1	TSS62633
chr15	Cufflinks	exon	10720729	10722471	.	+	.	XLOC_021957	TCONS_00055244	=	2	4930556M19Rik	ENSMUST00000180604.1	ENSMUST00000181739.1	TSS35396
chr11	Cufflinks	exon	88859278	88859645	.	+	.	XLOC_009816	TCONS_00026451	=	3	4930556N13Rik	ENSMUST00000173677.1	ENSMUST00000173677.1	TSS16378
chr5	Cufflinks	exon	113142449	113142829	.	+	.	XLOC_049136	TCONS_00126979	=	1	4930557B06Rik	ENSMUST00000200193.1	ENSMUST00000200193.1	TSS80730
chr13	Cufflinks	exon	23276204	23276408	.	-	.	XLOC_017448	TCONS_00045104	=	1	4930557F10Rik	ENSMUST00000155432.1	ENSMUST00000155432.1	TSS28555
chr5	Cufflinks	exon	34118740	34119121	.	+	.	XLOC_048110	TCONS_00124320	=	1	4930557J02Rik	ENSMUST00000202325.1	ENSMUST00000202325.1	TSS79060
chr5	Cufflinks	exon	11118216	11118435	.	-	.	XLOC_049935	TCONS_00129478	=	3	4930558F17Rik	ENSMUST00000197789.1	ENSMUST00000197789.1	TSS82334
chrX	Cufflinks	exon	129064297	129064417	.	+	.	XLOC_069921	TCONS_00184455	=	1	4930558G05Rik	ENSMUST00000122848.1	ENSMUST00000122848.1	TSS116119
chr1	Cufflinks	exon	57377405	57377544	.	-	.	XLOC_003480	TCONS_00009065	=	4	4930558J18Rik	ENSMUST00000181949.2	ENSMUST00000181949.2	TSS5578
chr13	Cufflinks	exon	23756203	23757235	.	-	.	XLOC_017474	TCONS_00045168	=	1	4930558J22Rik	ENSMUST00000139822.1	ENSMUST00000139822.1	TSS28590
chr7	Cufflinks	exon	120101611	120103205	.	-	.	XLOC_061219	TCONS_00161166	=	1	4930560O18Rik	ENSMUST00000207051.1	ENSMUST00000207051.1	TSS101767
chr5	Cufflinks	exon	116390678	116390878	.	-	.	XLOC_051175	TCONS_00133145	=	1	4930562A09Rik	ENSMUST00000153818.1	ENSMUST00000153818.1	TSS84570
chr9	Cufflinks	exon	79688776	79688849	.	+	.	XLOC_066246	TCONS_00174375	=	1	4930562D21Rik	ENSMUST00000123894.1	ENSMUST00000123894.1	TSS109922
chr1	Cufflinks	exon	160077383	160077490	.	-	.	XLOC_004606	TCONS_00012376	=	2	4930562F07Rik	ENSMUST00000028061.8	ENSMUST00000164249.2	TSS7599
chr18	Cufflinks	exon	10706860	10708204	.	+	.	XLOC_029647	TCONS_00074559	=	1	4930563E18Rik	ENSMUST00000180948.1	ENSMUST00000180948.1	TSS47892
chr11	Cufflinks	exon	72215172	72216001	.	+	.	XLOC_009472	TCONS_00025386	=	1	4930563E22Rik	ENSMUST00000066087.3	ENSMUST00000124762.1	TSS15710
chr5	Cufflinks	exon	131883324	131883768	.	+	.	XLOC_049489	TCONS_00128123	=	3	4930563F08Rik	ENSMUST00000198640.1	ENSMUST00000198640.1	TSS81476
chr6	Cufflinks	exon	48999307	48999616	.	-	.	XLOC_054591	TCONS_00142559	=	3	4930563H07Rik	ENSMUST00000203494.1	ENSMUST00000203494.1	TSS90357
chr3	Cufflinks	exon	84378779	84378806	.	-	.	XLOC_042022	TCONS_00107110	=	3	4930565D16Rik	ENSMUST00000192777.1	ENSMUST00000192777.1	TSS68369
chr16	Cufflinks	exon	36886351	36886514	.	-	.	XLOC_026175	TCONS_00065439	=	2	4930565N06Rik	ENSMUST00000153572.1	ENSMUST00000153572.1	TSS42080
chr5	Cufflinks	exon	31494874	31495179	.	-	.	XLOC_050198	TCONS_00130216	=	2	4930566F21Rik	ENSMUST00000202605.1	ENSMUST00000201177.1	TSS82784
chr3	Cufflinks	exon	157207662	157208860	.	-	.	XLOC_043284	TCONS_00110552	=	1	4930566N20Rik	ENSMUST00000195173.1	ENSMUST00000195173.1	TSS70607
chr1	Cufflinks	exon	34480156	34480256	.	-	.	XLOC_003198	TCONS_00008209	=	2	4930568A12Rik	ENSMUST00000188292.6	ENSMUST00000188292.6	TSS5054
chr1	Cufflinks	exon	165068458	165068708	.	-	.	XLOC_004687	TCONS_00012677	=	3	4930568G15Rik	ENSMUST00000193317.1	CUFF.2741.1	TSS7767
chr5	Cufflinks	exon	116821454	116821886	.	+	.	XLOC_049207	TCONS_00127279	=	1	4930569F06Rik	ENSMUST00000036821.3	ENSMUST00000036821.3	TSS80902
chrX	Cufflinks	exon	133901185	133901213	.	-	.	XLOC_071580	TCONS_00188714	=	2	4930570D08Rik	ENSMUST00000130431.2	ENSMUST00000130431.2	TSS118638
chr3	Cufflinks	exon	156551035	156551237	.	-	.	XLOC_043281	TCONS_00110545	=	3	4930570G19Rik	ENSMUST00000149387.7	ENSMUST00000149387.7	TSS70604
chr1	Cufflinks	exon	193203038	193203184	.	+	.	XLOC_002855	TCONS_00007253	=	1	4930570N18Rik	ENSMUST00000159273.2	ENSMUST00000159273.2	TSS4481
chr7	Cufflinks	exon	125369012	125371007	.	+	.	XLOC_058481	TCONS_00153042	=	1	4930571K23Rik	ENSMUST00000166958.1	ENSMUST00000206013.1	TSS96811
chr15	Cufflinks	exon	77428012	77428197	.	+	.	XLOC_022648	TCONS_00056741	=	1	4930571N24Rik	ENSMUST00000142914.1	ENSMUST00000132871.1	TSS36381
chr5	Cufflinks	exon	127177958	127178256	.	+	.	XLOC_049415	TCONS_00127886	=	4	4930572K03Rik	ENSMUST00000196995.4	ENSMUST00000196713.1	TSS81340
chr5	Cufflinks	exon	146707072	146707496	.	+	.	XLOC_049720	TCONS_00128850	=	2	4930573C15Rik	ENSMUST00000197707.1	ENSMUST00000197707.1	TSS81961
chr5	Cufflinks	exon	128516766	128516872	.	-	.	XLOC_051332	TCONS_00133725	=	2	4930573I07Rik	ENSMUST00000197085.1	ENSMUST00000197085.1	TSS84963
chr4	Cufflinks	exon	91939797	91939952	.	-	.	XLOC_046537	TCONS_00119515	=	2	4930577H14Rik	ENSMUST00000151367.1	ENSMUST00000151367.1	TSS76076
chr3	Cufflinks	exon	51276759	51278383	.	+	.	XLOC_039638	TCONS_00100613	=	1	4930577N17Rik	ENSMUST00000139771.2	ENSMUST00000139771.2	TSS64463
chr14	Cufflinks	exon	66937365	66938736	.	+	.	XLOC_020025	TCONS_00050882	=	1	4930578I07Rik	ENSMUST00000193416.1	ENSMUST00000193416.1	TSS32441
chr15	Cufflinks	exon	98987977	98988145	.	+	.	XLOC_023052	TCONS_00057731	=	3	4930578M01Rik	ENSMUST00000180490.1	ENSMUST00000180490.1	TSS37025
chr9	Cufflinks	exon	89174478	89174502	.	-	.	XLOC_068073	TCONS_00179595	=	10	4930579C12Rik	ENSMUST00000187015.6	ENSMUST00000098484.3	TSS113168
chr6	Cufflinks	exon	143535434	143535508	.	-	.	XLOC_056052	TCONS_00146132	=	2	4930579D09Rik	ENSMUST00000132321.1	ENSMUST00000132321.1	TSS92629
chr14	Cufflinks	exon	54651740	54651814	.	+	.	XLOC_019788	TCONS_00050353	=	3	4930579G18Rik	ENSMUST00000167763.1	ENSMUST00000167763.1	TSS32049
chr9	Cufflinks	exon	98562460	98563611	.	-	.	XLOC_068221	TCONS_00179994	=	1	4930579K19Rik	ENSMUST00000190541.1	ENSMUST00000194714.1	TSS113420
chr8	Cufflinks	exon	47027619	47027721	.	-	.	XLOC_064082	TCONS_00169112	=	2	4930579M01Rik	ENSMUST00000130943.1	ENSMUST00000130943.1	TSS106520
chr8	Cufflinks	exon	81667007	81667072	.	-	.	XLOC_064449	TCONS_00169954	=	2	4930579O11Rik	ENSMUST00000168243.1	ENSMUST00000168243.1	TSS107088
chr5	Cufflinks	exon	23388079	23388601	.	+	.	XLOC_047929	TCONS_00123601	=	2	4930580E04Rik	ENSMUST00000197377.1	ENSMUST00000197377.1	TSS78665
chr9	Cufflinks	exon	35123601	35124068	.	+	.	XLOC_065519	TCONS_00172564	=	2	4930581F22Rik	ENSMUST00000093873.8	ENSMUST00000159363.1	TSS108738
chr7	Cufflinks	exon	118243865	118243965	.	+	.	XLOC_058360	TCONS_00152582	=	1	4930583K01Rik	ENSMUST00000138180.1	ENSMUST00000138180.1	TSS96558
chr2	Cufflinks	exon	124217679	124218014	.	-	.	XLOC_038197	TCONS_00096310	=	1	4930583P06Rik	ENSMUST00000136658.1	ENSMUST00000136658.1	TSS61938
chr5	Cufflinks	exon	26479719	26480089	.	-	.	XLOC_050137	TCONS_00129944	j	2	4930584F24Rik	ENSMUST00000198070.4	CUFF.39125.6	TSS82641
chr13	Cufflinks	exon	23313525	23314025	.	+	.	XLOC_015822	TCONS_00041454	=	1	4930586N03Rik	ENSMUST00000122940.1	ENSMUST00000122940.1	TSS26342
chr1	Cufflinks	exon	61620612	61621149	.	-	.	XLOC_003543	TCONS_00009286	=	2	4930587A21Rik	ENSMUST00000128588.1	ENSMUST00000128588.1	TSS5706
chr7	Cufflinks	exon	120671325	120671513	.	+	.	XLOC_058402	TCONS_00152775	=	2	4930588G17Rik	ENSMUST00000208075.1	ENSMUST00000208075.1	TSS96658
chr16	Cufflinks	exon	18591992	18592033	.	+	.	XLOC_024859	TCONS_00061953	=	1	4930588K23Rik	ENSMUST00000156827.1	ENSMUST00000156827.1	TSS39900
chr3	Cufflinks	exon	79572224	79572580	.	+	.	XLOC_039928	TCONS_00101350	=	2	4930589L23Rik	ENSMUST00000091023.1	ENSMUST00000091023.1	TSS64912
chr5	Cufflinks	exon	65493096	65494015	.	+	.	XLOC_048494	TCONS_00125183	=	1	4930589O11Rik	ENSMUST00000200768.1	ENSMUST00000200768.1	TSS79700
chr4	Cufflinks	exon	151378587	151379582	.	+	.	XLOC_045578	TCONS_00116581	=	2	4930589P08Rik	ENSMUST00000129097.1	ENSMUST00000129097.1	TSS74359
chr9	Cufflinks	exon	77357352	77357902	.	+	.	XLOC_066212	TCONS_00174280	=	1	4930590H14Rik	ENSMUST00000193999.1	ENSMUST00000193999.1	TSS109868
chr3	Cufflinks	exon	140952449	140953247	.	+	.	XLOC_040923	TCONS_00104426	=	2	4930590L14Rik	ENSMUST00000196030.1	ENSMUST00000196030.1	TSS66680
chr1	Cufflinks	exon	140656328	140656404	.	-	.	XLOC_004389	TCONS_00011755	=	4	4930590L20Rik	ENSMUST00000193820.1	ENSMUST00000193820.1	TSS7225
chr2	Cufflinks	exon	179415760	179415920	.	+	.	XLOC_036560	TCONS_00091158	=	2	4930591A17Rik	ENSMUST00000041998.1	ENSMUST00000041998.1	TSS58778
chr3	Cufflinks	exon	58788431	58788545	.	+	.	XLOC_039756	TCONS_00100916	j	6	4930593A02Rik	ENSMUST00000203879.2	CUFF.34720.2	TSS64649
chr9	Cufflinks	exon	120930760	120930802	.	-	.	XLOC_068540	TCONS_00181113	=	3	4930593C16Rik	ENSMUST00000140589.1	ENSMUST00000140589.1	TSS114139
chr1	Cufflinks	exon	37487193	37488982	.	-	.	XLOC_003254	TCONS_00008392	=	1	4930594C11Rik	ENSMUST00000192316.1	ENSMUST00000151866.1	TSS5163
chr18	Cufflinks	exon	81226204	81226995	.	-	.	XLOC_031360	TCONS_00078440	=	1	4930594M17Rik	ENSMUST00000181204.1	ENSMUST00000181204.1	TSS50473
chr14	Cufflinks	exon	122913075	122913292	.	+	.	XLOC_020495	TCONS_00051863	=	1	4930594M22Rik	ENSMUST00000100291.2	ENSMUST00000162218.1	TSS33100
chr3	Cufflinks	exon	37614124	37614233	.	+	.	XLOC_039540	TCONS_00100342	=	2	4930594O21Rik	ENSMUST00000144981.7	ENSMUST00000144981.7	TSS64301
chr6	Cufflinks	exon	100922550	100923156	.	-	.	XLOC_055486	TCONS_00144540	=	1	4930595O18Rik	ENSMUST00000205099.1	ENSMUST00000205099.1	TSS91685
chr1	Cufflinks	exon	138994939	138995540	.	+	.	XLOC_001951	TCONS_00004975	o	2	4930596I21Rik	ENSMUST00000200494.1	CUFF.3668.1	TSS3078
chr11	Cufflinks	exon	44590976	44591229	.	+	.	XLOC_008972	TCONS_00023914	=	4	4930597A21Rik	ENSMUST00000128652.1	ENSMUST00000128652.1	TSS14779
chr3	Cufflinks	exon	153473744	153474654	.	-	.	XLOC_043252	TCONS_00110441	=	1	4930597L12Rik	ENSMUST00000196286.1	ENSMUST00000196286.1	TSS70547
chr6	Cufflinks	exon	66896045	66896521	.	-	.	XLOC_054725	TCONS_00142864	=	2	4930597O21Rik	ENSMUST00000203383.1	ENSMUST00000065878.3	TSS90559
chr4	Cufflinks	exon	20032846	20033019	.	-	.	XLOC_045846	TCONS_00117496	=	1	4930598A11Rik	ENSMUST00000180742.1	ENSMUST00000180742.1	TSS74870
chr1	Cufflinks	exon	95715987	95716049	.	-	.	XLOC_003972	TCONS_00010627	=	3	4930598F16Rik	ENSMUST00000187352.1	ENSMUST00000187352.1	TSS6466
chr10	Cufflinks	exon	10254153	10254218	.	+	.	XLOC_005237	TCONS_00014566	=	3	4930598N05Rik	ENSMUST00000208997.1	ENSMUST00000207048.1	TSS8806
chr1	Cufflinks	exon	126872203	126872376	.	-	.	XLOC_004201	TCONS_00011184	=	1	4930599A14Rik	ENSMUST00000186724.1	ENSMUST00000186724.1	TSS6849
chr6	Cufflinks	exon	39148068	39148312	.	+	.	XLOC_052270	TCONS_00136310	=	4	4930599N23Rik	ENSMUST00000146981.1	ENSMUST00000146981.1	TSS86620
chr3	Cufflinks	exon	136758958	136759960	.	-	.	XLOC_042927	TCONS_00109651	=	1	4930599N24Rik	ENSMUST00000198822.1	ENSMUST00000198822.1	TSS69991
chr19	Cufflinks	exon	26731897	26731913	.	-	.	XLOC_032960	TCONS_00082190	o	1	4931403E22Rik	ENSMUST00000177048.1	CUFF.26870.1	TSS52911
chr12	Cufflinks	exon	69852111	69853671	.	+	.	XLOC_013180	TCONS_00035700	=	2	4931403G20Rik	ENSMUST00000180861.1	ENSMUST00000180861.1	TSS22460
chr14	Cufflinks	exon	24617568	24617593	.	+	.	XLOC_019031	TCONS_00048947	=	1	4931403M11Rik	ENSMUST00000038250.3	ENSMUST00000038250.3	TSS31018
chr16	Cufflinks	exon	91044656	91044757	.	+	.	XLOC_025673	TCONS_00063901	=	1	4931406G06Rik	ENSMUST00000147848.1	ENSMUST00000147848.1	TSS41149
chr7	Cufflinks	exon	92081089	92082536	.	-	.	XLOC_060684	TCONS_00159619	=	1	4931412I15Rik	ENSMUST00000207844.1	ENSMUST00000207844.1	TSS100797
chr17	Cufflinks	exon	33783340	33783863	.	-	.	XLOC_028483	TCONS_00071961	=	1	4931413I07Rik	ENSMUST00000173637.1	ENSMUST00000173637.1	TSS46072
chr11	Cufflinks	exon	75589665	75590708	.	-	.	XLOC_011421	TCONS_00031213	=	1	4931413K12Rik	ENSMUST00000142068.1	ENSMUST00000142068.1	TSS19508
chr8	Cufflinks	exon	12672186	12673488	.	+	.	XLOC_061833	TCONS_00163270	=	1	4931415C17Rik	ENSMUST00000068194.4	ENSMUST00000068194.4	TSS102990
chr3	Cufflinks	exon	55059614	55059712	.	+	.	XLOC_039701	TCONS_00100782	=	3	4931419H13Rik	ENSMUST00000199770.1	ENSMUST00000199770.1	TSS64564
chr13	Cufflinks	exon	47973704	47973754	.	-	.	XLOC_017858	TCONS_00045870	=	6	4931429P17Rik	ENSMUST00000061899.5	ENSMUST00000061899.5	TSS29105
chr7	Cufflinks	exon	128202078	128203041	.	-	.	XLOC_061357	TCONS_00161705	=	1	4931431B13Rik	ENSMUST00000205646.1	ENSMUST00000205522.1	TSS102081
chr5	Cufflinks	exon	35581227	35583574	.	-	.	XLOC_050253	TCONS_00130397	=	1	4931431C16Rik	ENSMUST00000124643.1	ENSMUST00000124643.1	TSS82901
chr14	Cufflinks	exon	62760501	62760586	.	+	.	XLOC_019945	TCONS_00050694	=	1	4931440J10Rik	ENSMUST00000181344.1	ENSMUST00000181344.1	TSS32305
chr13	Cufflinks	exon	101292662	101293434	.	+	.	XLOC_016894	TCONS_00043845	=	6	4932411K12Rik	ENSMUST00000210384.1	ENSMUST00000209771.1	TSS27795
chr16	Cufflinks	exon	42865489	42865605	.	-	.	XLOC_026211	TCONS_00065522	=	3	4932412D23Rik	ENSMUST00000142270.1	ENSMUST00000147181.1	TSS42134
chr9	Cufflinks	exon	103565612	103565891	.	+	.	XLOC_066647	TCONS_00175314	=	3	4932413F04Rik	ENSMUST00000190332.1	ENSMUST00000190332.1	TSS110525
chr11	Cufflinks	exon	21504170	21504270	.	-	.	XLOC_010586	TCONS_00028902	=	6	4932414J04Rik	ENSMUST00000152483.1	ENSMUST00000152483.1	TSS17992
chr17	Cufflinks	exon	53716509	53716570	.	+	.	XLOC_027604	TCONS_00069526	j	1	4932415M13Rik	ENSMUST00000184645.1	CUFF.22519.1	TSS44604
chr5	Cufflinks	exon	123138931	123141569	.	+	.	XLOC_049353	TCONS_00127686	=	1	4932422M17Rik	ENSMUST00000195992.1	ENSMUST00000195992.1	TSS81193
chr5	Cufflinks	exon	92804220	92806586	.	-	.	XLOC_050863	TCONS_00132044	=	1	4932430I15Rik	ENSMUST00000180431.1	ENSMUST00000180431.1	TSS83950
chrY	Cufflinks	exon	70367444	70370583	.	+	.	XLOC_072561	TCONS_00190655	=	1	4932431L22Rik	ENSMUST00000193456.1	ENSMUST00000193456.1	TSS119960
chr11	Cufflinks	exon	114423531	114423797	.	-	.	XLOC_012136	TCONS_00033338	j	2	4932435O22Rik	ENSMUST00000148405.1	CUFF.8629.2	TSS20889
chr5	Cufflinks	exon	57717846	57717920	.	-	.	XLOC_050472	TCONS_00130982	=	5	4932441J04Rik	ENSMUST00000180708.2	ENSMUST00000180708.2	TSS83270
chr10	Cufflinks	exon	118860826	118863542	.	+	.	XLOC_006769	TCONS_00018243	=	1	4932442E05Rik	ENSMUST00000191892.1	ENSMUST00000191892.1	TSS11158
chr8	Cufflinks	exon	4168043	4168288	.	-	.	XLOC_063440	TCONS_00167649	=	3	4932443L11Rik	ENSMUST00000177130.7	ENSMUST00000177130.7	TSS105535
chr13	Cufflinks	exon	24905593	24905708	.	+	.	XLOC_015934	TCONS_00041641	=	1	4932702P03Rik	ENSMUST00000151220.1	ENSMUST00000151220.1	TSS26485
chr9	Cufflinks	exon	92749112	92749216	.	+	.	XLOC_066423	TCONS_00174793	=	3	4933400C23Rik	ENSMUST00000189773.1	ENSMUST00000189773.1	TSS110204
chr1	Cufflinks	exon	89650529	89650926	.	-	.	XLOC_003901	TCONS_00010379	=	1	4933400F21Rik	ENSMUST00000186098.6	ENSMUST00000186098.6	TSS6328
chr3	Cufflinks	exon	135840107	135840269	.	-	.	XLOC_042921	TCONS_00109632	=	5	4933401H06Rik	ENSMUST00000200529.4	ENSMUST00000199058.1	TSS69980
chr1	Cufflinks	exon	3073253	3074322	.	+	.	XLOC_000163	TCONS_00000293	=	1	4933401J01Rik	ENSMUST00000193812.1	ENSMUST00000193812.1	TSS189
chr7	Cufflinks	exon	6039131	6039781	.	+	.	XLOC_056293	TCONS_00146810	=	1	4933402C05Rik	ENSMUST00000208189.1	ENSMUST00000208189.1	TSS93045
chr7	Cufflinks	exon	40677387	40677588	.	+	.	XLOC_057110	TCONS_00149009	=	2	4933402C06Rik	ENSMUST00000206289.1	ENSMUST00000190160.1	TSS94391
chr5	Cufflinks	exon	59985280	59985998	.	-	.	XLOC_050482	TCONS_00130997	=	5	4933402J10Rik	ENSMUST00000197579.4	ENSMUST00000198882.1	TSS83283
chr2	Cufflinks	exon	11383787	11384907	.	-	.	XLOC_036774	TCONS_00091834	=	1	4933403L11Rik	ENSMUST00000193857.1	ENSMUST00000193857.1	TSS59182
chr7	Cufflinks	exon	40268771	40269753	.	+	.	XLOC_057107	TCONS_00149004	=	2	4933404I11Rik	ENSMUST00000190294.1	ENSMUST00000190294.1	TSS94387
chr13	Cufflinks	exon	23278350	23278573	.	+	.	XLOC_015818	TCONS_00041450	=	1	4933404K08Rik	ENSMUST00000156977.1	ENSMUST00000156977.1	TSS26338
chr5	Cufflinks	exon	136925704	136925895	.	+	.	XLOC_049545	TCONS_00128327	=	4	4933404O12Rik	ENSMUST00000181045.7	ENSMUST00000181190.2	TSS81608
chr3	Cufflinks	exon	122890149	122890294	.	-	.	XLOC_042764	TCONS_00109155	=	3	4933405D12Rik	ENSMUST00000180557.5	ENSMUST00000199131.1	TSS69696
chr11	Cufflinks	exon	54208643	54208807	.	-	.	XLOC_011016	TCONS_00030009	=	2	4933405E24Rik	ENSMUST00000131019.1	ENSMUST00000131019.1	TSS18707
chr12	Cufflinks	exon	32920823	32920903	.	-	.	XLOC_014540	TCONS_00038613	=	3	4933406C10Rik	ENSMUST00000181670.7	ENSMUST00000181670.7	TSS24412
chr2	Cufflinks	exon	146544025	146544172	.	+	.	XLOC_035938	TCONS_00089471	=	2	4933406D12Rik	ENSMUST00000147212.1	ENSMUST00000147212.1	TSS57716
chr14	Cufflinks	exon	7508042	7508369	.	+	.	XLOC_018757	TCONS_00048375	=	3	4933406F09Rik	ENSMUST00000163303.1	ENSMUST00000180508.7	TSS30670
chr11	Cufflinks	exon	19065276	19066094	.	+	.	XLOC_008654	TCONS_00023219	=	1	4933406G16Rik	ENSMUST00000144854.1	ENSMUST00000144854.1	TSS14323
chr7	Cufflinks	exon	114395812	114396035	.	-	.	XLOC_061119	TCONS_00160803	=	4	4933406I18Rik	ENSMUST00000163996.1	ENSMUST00000124673.1	TSS101561
chr7	Cufflinks	exon	82755596	82755644	.	-	.	XLOC_060577	TCONS_00159340	=	4	4933406J10Rik	ENSMUST00000144828.1	ENSMUST00000144828.1	TSS100630
chr12	Cufflinks	exon	106716161	106716362	.	-	.	XLOC_015147	TCONS_00040181	j	7	4933406K04Rik	ENSMUST00000135423.7	CUFF.9940.4	TSS25450
chr6	Cufflinks	exon	147529801	147531309	.	-	.	XLOC_056135	TCONS_00146324	=	1	4933406L23Rik	ENSMUST00000203567.1	ENSMUST00000203567.1	TSS92757
chr4	Cufflinks	exon	124574066	124574645	.	+	.	XLOC_045034	TCONS_00114922	=	3	4933407E24Rik	ENSMUST00000133499.1	ENSMUST00000133499.1	TSS73331
chr18	Cufflinks	exon	42937783	42938887	.	+	.	XLOC_030046	TCONS_00075483	=	2	4933407I08Rik	ENSMUST00000151215.1	ENSMUST00000151215.1	TSS48524
chrX	Cufflinks	exon	75741816	75741978	.	-	.	XLOC_071156	TCONS_00187634	j	4	4933407K13Rik	ENSMUST00000138943.7	CUFF.55991.4	TSS117999
chr5	Cufflinks	exon	72644410	72644645	.	+	.	XLOC_048564	TCONS_00125397	=	1	4933408A14Rik	ENSMUST00000199037.2	ENSMUST00000199037.2	TSS79817
chr8	Cufflinks	exon	114350393	114351479	.	-	.	XLOC_064773	TCONS_00170907	=	3	4933408N05Rik	ENSMUST00000139864.1	ENSMUST00000139864.1	TSS107666
chr1	Cufflinks	exon	136605099	136605468	.	-	.	XLOC_004316	TCONS_00011589	=	2	4933409D19Rik	ENSMUST00000193674.1	ENSMUST00000193674.1	TSS7122
chr1	Cufflinks	exon	50107470	50108962	.	+	.	XLOC_000642	TCONS_00001697	=	1	4933411E06Rik	ENSMUST00000186016.1	ENSMUST00000186016.1	TSS990
chr16	Cufflinks	exon	66892511	66893974	.	+	.	XLOC_025504	TCONS_00063584	=	1	4933411O13Rik	ENSMUST00000146849.7	ENSMUST00000050665.3	TSS40921
chr6	Cufflinks	exon	87993136	87994179	.	-	.	XLOC_055102	TCONS_00143772	=	1	4933412L11Rik	ENSMUST00000203702.1	ENSMUST00000203702.1	TSS91135
chr19	Cufflinks	exon	28580533	28582672	.	-	.	XLOC_033000	TCONS_00082283	=	1	4933413C19Rik	ENSMUST00000162380.1	ENSMUST00000162380.1	TSS52964
chr14	Cufflinks	exon	26372971	26373067	.	+	.	XLOC_019106	TCONS_00049083	=	4	4933413J09Rik	ENSMUST00000160661.7	ENSMUST00000022427.8	TSS31130
chr13	Cufflinks	exon	117716825	117716974	.	-	.	XLOC_018599	TCONS_00048095	=	4	4933413L06Rik	ENSMUST00000111588.8	ENSMUST00000111588.8	TSS30473
chr5	Cufflinks	exon	112640335	112641635	.	+	.	XLOC_049129	TCONS_00126969	=	1	4933415J04Rik	ENSMUST00000195895.1	ENSMUST00000195895.1	TSS80723
chr2	Cufflinks	exon	159968857	159969013	.	+	.	XLOC_036205	TCONS_00090288	j	3	4933416E03Rik	ENSMUST00000133091.1	CUFF.31640.2	TSS58186
chr8	Cufflinks	exon	27146240	27146304	.	+	.	XLOC_062159	TCONS_00164099	=	3	4933416M07Rik	ENSMUST00000181424.2	ENSMUST00000181424.2	TSS103502
chr1	Cufflinks	exon	160212943	160214816	.	+	.	XLOC_002220	TCONS_00005562	=	1	4933417C20Rik	ENSMUST00000193962.1	ENSMUST00000193962.1	TSS3478
chr1	Cufflinks	exon	72005012	72005195	.	-	.	XLOC_003677	TCONS_00009677	=	3	4933417E11Rik	ENSMUST00000188213.1	ENSMUST00000188213.1	TSS5908
chr7	Cufflinks	exon	143329745	143329868	.	-	.	XLOC_061626	TCONS_00162638	=	2	4933417O13Rik	ENSMUST00000208893.1	ENSMUST00000188294.1	TSS102599
chr4	Cufflinks	exon	122961948	122963475	.	+	.	XLOC_045006	TCONS_00114826	=	2	4933421A08Rik	ENSMUST00000135313.1	ENSMUST00000135313.1	TSS73270
chr4	Cufflinks	exon	33027142	33030521	.	-	.	XLOC_045909	TCONS_00117627	=	1	4933421O10Rik	ENSMUST00000155691.1	ENSMUST00000155691.1	TSS74960
chr7	Cufflinks	exon	69948900	69950363	.	+	.	XLOC_057564	TCONS_00150551	=	1	4933423L19Rik	ENSMUST00000208432.1	ENSMUST00000208432.1	TSS95247
chr2	Cufflinks	exon	90479250	90479639	.	+	.	XLOC_035027	TCONS_00086958	=	1	4933423P22Rik	ENSMUST00000126219.1	ENSMUST00000126953.1	TSS56189
chr3	Cufflinks	exon	128699533	128701550	.	-	.	XLOC_042844	TCONS_00109379	=	1	4933424H11Rik	ENSMUST00000200511.1	CUFF.35225.1	TSS69840
chr11	Cufflinks	exon	57623698	57624153	.	-	.	XLOC_011046	TCONS_00030100	=	1	4933424L21Rik	ENSMUST00000142486.1	ENSMUST00000142486.1	TSS18752
chr4	Cufflinks	exon	107789595	107789921	.	+	.	XLOC_044752	TCONS_00113993	=	3	4933424M12Rik	ENSMUST00000203451.1	ENSMUST00000203451.1	TSS72787
chr5	Cufflinks	exon	116380173	116381635	.	-	.	XLOC_051174	TCONS_00133144	=	1	4933424N20Rik	ENSMUST00000200749.1	ENSMUST00000200749.1	TSS84569
chr5	Cufflinks	exon	149441861	149443581	.	+	.	XLOC_049782	TCONS_00129042	=	1	4933425D22Rik	ENSMUST00000201035.1	ENSMUST00000201035.1	TSS82077
chr3	Cufflinks	exon	85887691	85889234	.	+	.	XLOC_040001	TCONS_00101606	=	1	4933425M03Rik	ENSMUST00000195991.1	ENSMUST00000195991.1	TSS65021
chr11	Cufflinks	exon	57655415	57656334	.	-	.	XLOC_011047	TCONS_00030101	=	1	4933426K07Rik	ENSMUST00000143009.1	ENSMUST00000143009.1	TSS18753
chr6	Cufflinks	exon	89099429	89099527	.	+	.	XLOC_053108	TCONS_00138581	=	3	4933427D06Rik	ENSMUST00000168837.6	ENSMUST00000153517.7	TSS87955
chr15	Cufflinks	exon	74709161	74710374	.	+	.	XLOC_022590	TCONS_00056542	=	1	4933427E11Rik	ENSMUST00000056711.1	ENSMUST00000056711.1	TSS36256
chr11	Cufflinks	exon	25366953	25367137	.	+	.	XLOC_008761	TCONS_00023444	j	9	4933427E13Rik	ENSMUST00000191131.1	CUFF.7068.3	TSS14483
chr4	Cufflinks	exon	139926111	139927220	.	-	.	XLOC_047188	TCONS_00121630	=	1	4933427I22Rik	ENSMUST00000153921.1	ENSMUST00000153921.1	TSS77398
chr2	Cufflinks	exon	128956567	128957861	.	-	.	XLOC_038260	TCONS_00096568	=	2	4933427J07Rik	ENSMUST00000156275.1	ENSMUST00000156275.1	TSS62075
chr4	Cufflinks	exon	40484145	40484252	.	-	.	XLOC_046013	TCONS_00117845	=	2	4933428C19Rik	ENSMUST00000146043.1	ENSMUST00000146043.1	TSS75111
chr10	Cufflinks	exon	62577694	62579069	.	+	.	XLOC_005887	TCONS_00016012	=	1	4933428P19Rik	ENSMUST00000199616.1	ENSMUST00000199616.1	TSS9767
chr3	Cufflinks	exon	30792570	30793564	.	-	.	XLOC_041368	TCONS_00105610	=	1	4933429H19Rik	ENSMUST00000187361.2	ENSMUST00000187361.2	TSS67377
chr5	Cufflinks	exon	116501374	116502716	.	-	.	XLOC_051179	TCONS_00133154	=	1	4933430H06Rik	ENSMUST00000200924.1	ENSMUST00000200924.1	TSS84578
chr7	Cufflinks	exon	82937936	82938056	.	-	.	XLOC_060580	TCONS_00159343	=	1	4933430H16Rik	ENSMUST00000209078.1	ENSMUST00000209078.1	TSS100633
chr7	Cufflinks	exon	25219790	25220930	.	+	.	XLOC_056757	TCONS_00148003	=	2	4933430L12Rik	ENSMUST00000206788.1	ENSMUST00000206788.1	TSS93767
chr11	Cufflinks	exon	24560470	24560521	.	+	.	XLOC_008760	TCONS_00023441	=	3	4933430M04Rik	ENSMUST00000152726.1	ENSMUST00000152726.1	TSS14481
chr8	Cufflinks	exon	9126494	9126779	.	-	.	XLOC_063478	TCONS_00167733	=	2	4933430N04Rik	ENSMUST00000208031.1	ENSMUST00000208031.1	TSS105593
chr7	Cufflinks	exon	6136430	6137695	.	+	.	XLOC_056295	TCONS_00146816	=	1	4933431C10Rik	ENSMUST00000208973.1	ENSMUST00000208973.1	TSS93050
chr3	Cufflinks	exon	107941189	107941284	.	-	.	XLOC_042500	TCONS_00108512	j	3	4933431E20Rik	ENSMUST00000146337.2	CUFF.41252.19	TSS69261
chr6	Cufflinks	exon	72120213	72120996	.	-	.	XLOC_054883	TCONS_00143126	j	1	4933431G14Rik	ENSMUST00000206696.1	CUFF.46884.1	TSS90767
chr9	Cufflinks	exon	85749078	85750429	.	+	.	XLOC_066323	TCONS_00174522	=	1	4933431K14Rik	ENSMUST00000195799.1	ENSMUST00000195799.1	TSS110031
chr8	Cufflinks	exon	77652396	77652480	.	+	.	XLOC_062725	TCONS_00165765	=	7	4933431K23Rik	ENSMUST00000139140.7	ENSMUST00000139140.7	TSS104411
chr6	Cufflinks	exon	107627774	107627912	.	+	.	XLOC_053371	TCONS_00139146	=	1	4933431M02Rik	ENSMUST00000203905.1	ENSMUST00000203905.1	TSS88337
chr7	Cufflinks	exon	121589211	121589454	.	-	.	XLOC_061236	TCONS_00161211	=	5	4933432K03Rik	ENSMUST00000205739.1	ENSMUST00000205739.1	TSS101795
chr8	Cufflinks	exon	30575417	30575573	.	+	.	XLOC_062175	TCONS_00164152	=	4	4933433F19Rik	ENSMUST00000180571.1	ENSMUST00000180571.1	TSS103526
chr9	Cufflinks	exon	75410184	75410766	.	+	.	XLOC_066193	TCONS_00174241	=	1	4933433G15Rik	ENSMUST00000180574.1	ENSMUST00000180574.1	TSS109842
chr11	Cufflinks	exon	112831486	112832469	.	+	.	XLOC_010234	TCONS_00027699	j	3	4933434M16Rik	ENSMUST00000149136.1	CUFF.10234.2	TSS17207
chr4	Cufflinks	exon	124332203	124332467	.	-	.	XLOC_046928	TCONS_00120725	=	2	4933435F18Rik	ENSMUST00000154878.1	ENSMUST00000125578.1	TSS76838
chr7	Cufflinks	exon	73124451	73126558	.	+	.	XLOC_057595	TCONS_00150613	=	1	4933435G04Rik	ENSMUST00000205892.1	ENSMUST00000205892.1	TSS95288
chr1	Cufflinks	exon	139399125	139399250	.	+	.	XLOC_001962	TCONS_00004993	=	7	4933436E23Rik	ENSMUST00000192824.1	ENSMUST00000192824.1	TSS3089
chr12	Cufflinks	exon	83121315	83122116	.	-	.	XLOC_014923	TCONS_00039552	=	1	4933436F18Rik	ENSMUST00000193468.1	ENSMUST00000193468.1	TSS25039
chr7	Cufflinks	exon	68417402	68417529	.	+	.	XLOC_057555	TCONS_00150530	j	1	4933436H12Rik	ENSMUST00000207304.1	CUFF.47373.1	TSS95234
chr1	Cufflinks	exon	83662662	83662796	.	-	.	XLOC_003834	TCONS_00010211	j	2	4933436I20Rik	ENSMUST00000189405.6	CUFF.496.2	TSS6207
chr5	Cufflinks	exon	121847667	121848844	.	-	.	XLOC_051252	TCONS_00133369	=	1	4933437G19Rik	ENSMUST00000197910.1	ENSMUST00000197910.1	TSS84721
chr15	Cufflinks	exon	91599837	91599892	.	+	.	XLOC_022909	TCONS_00057470	=	2	4933438A12Rik	ENSMUST00000144579.1	ENSMUST00000144579.1	TSS36837
chr5	Cufflinks	exon	127044535	127044877	.	+	.	XLOC_049413	TCONS_00127883	=	2	4933438B17Rik	ENSMUST00000196374.1	ENSMUST00000197983.1	TSS81338
chr4	Cufflinks	exon	147067682	147067747	.	-	.	XLOC_047362	TCONS_00122032	=	2	4933438K21Rik	ENSMUST00000175787.1	ENSMUST00000175787.1	TSS77666
chr11	Cufflinks	exon	59507831	59507938	.	+	.	XLOC_009270	TCONS_00024691	=	2	4933439C10Rik	ENSMUST00000138763.7	ENSMUST00000130570.1	TSS15255
chr5	Cufflinks	exon	134919788	134920640	.	+	.	XLOC_049514	TCONS_00128175	=	1	4933439J24Rik	ENSMUST00000200866.1	ENSMUST00000200866.1	TSS81521
chr1	Cufflinks	exon	172557733	172558129	.	-	.	XLOC_004831	TCONS_00013160	j	4	4933439K11Rik	ENSMUST00000132370.8	CUFF.1953.2	TSS8028
chr6	Cufflinks	exon	75572094	75573458	.	-	.	XLOC_054933	TCONS_00143271	=	1	4933439N06Rik	ENSMUST00000203062.1	ENSMUST00000203062.1	TSS90856
chr10	Cufflinks	exon	111588927	111589080	.	-	.	XLOC_008161	TCONS_00021990	j	2	4933440J02Rik	ENSMUST00000181547.1	CUFF.6515.1	TSS13534
chr7	Cufflinks	exon	125334446	125334526	.	-	.	XLOC_061271	TCONS_00161332	=	3	4933440M02Rik	ENSMUST00000205794.1	ENSMUST00000205794.1	TSS101850
chr6	Cufflinks	exon	117907110	117907760	.	-	.	XLOC_055642	TCONS_00144995	=	1	4933440N22Rik	ENSMUST00000204444.1	ENSMUST00000035534.4	TSS91960
chr17	Cufflinks	exon	70755068	70755582	.	-	.	XLOC_029074	TCONS_00073461	=	3	5031415H12Rik	ENSMUST00000181546.1	ENSMUST00000181546.1	TSS47102
chr5	Cufflinks	exon	23433210	23433336	.	-	.	XLOC_050073	TCONS_00129729	=	5	5031425E22Rik	ENSMUST00000185943.1	ENSMUST00000188328.1	TSS82511
chr2	Cufflinks	exon	166453568	166453656	.	+	.	XLOC_036295	TCONS_00090552	=	2	5031425F14Rik	ENSMUST00000127920.1	ENSMUST00000127920.1	TSS58365
chr6	Cufflinks	exon	112287786	112288834	.	-	.	XLOC_055533	TCONS_00144644	j	2	5031434C07Rik	ENSMUST00000053559.4	CUFF.47424.1	TSS91767
chr3	Cufflinks	exon	51560035	51560208	.	+	.	XLOC_039647	TCONS_00100639	=	1	5031434O11Rik	ENSMUST00000180404.7	ENSMUST00000180404.7	TSS64481
chr5	Cufflinks	exon	52992214	52992292	.	-	.	XLOC_050453	TCONS_00130951	=	3	5033403H07Rik	ENSMUST00000198248.4	ENSMUST00000198580.1	TSS83244
chr1	Cufflinks	exon	92908378	92909978	.	-	.	XLOC_003948	TCONS_00010525	=	1	5033417F24Rik	ENSMUST00000181575.2	ENSMUST00000181575.2	TSS6411
chr8	Cufflinks	exon	57332443	57332633	.	+	.	XLOC_062427	TCONS_00165013	=	2	5033428I22Rik	ENSMUST00000181638.1	ENSMUST00000181638.1	TSS103932
chr13	Cufflinks	exon	45967035	45967724	.	+	.	XLOC_016176	TCONS_00042143	o	2	5033430I15Rik	ENSMUST00000038032.4	CUFF.14585.1	TSS26800
chr6	Cufflinks	exon	31108827	31110920	.	-	.	XLOC_054369	TCONS_00141942	=	1	5330406M23Rik	ENSMUST00000195672.1	ENSMUST00000195672.1	TSS89987
chr2	Cufflinks	exon	59387294	59387471	.	-	.	XLOC_037348	TCONS_00093932	=	3	5330411J11Rik	ENSMUST00000137162.7	ENSMUST00000155111.1	TSS60451
chr7	Cufflinks	exon	78820107	78820663	.	+	.	XLOC_057658	TCONS_00150750	=	2	5330411O13Rik	ENSMUST00000205759.1	ENSMUST00000205759.1	TSS95381
chr8	Cufflinks	exon	10676815	10676913	.	-	.	XLOC_063495	TCONS_00167766	=	2	5330413D20Rik	ENSMUST00000208649.1	ENSMUST00000208649.1	TSS105620
chr2	Cufflinks	exon	131820006	131823504	.	-	.	XLOC_038313	TCONS_00096753	j	1	5330413P13Rik	ENSMUST00000210606.1	CUFF.30981.3	TSS62179
chr13	Cufflinks	exon	97734301	97734403	.	-	.	XLOC_018405	TCONS_00047542	j	2	5330416C01Rik	ENSMUST00000144993.1	CUFF.12477.2	TSS30122
chr3	Cufflinks	exon	116148110	116149136	.	+	.	XLOC_040591	TCONS_00103380	=	1	5330425B07Rik	ENSMUST00000196714.1	ENSMUST00000196714.1	TSS66116
chr14	Cufflinks	exon	54349462	54351636	.	-	.	XLOC_021188	TCONS_00053463	=	1	5330426L24Rik	ENSMUST00000200008.1	ENSMUST00000200008.1	TSS34173
chr13	Cufflinks	exon	54914071	54914479	.	+	.	XLOC_016338	TCONS_00042592	=	2	5330429C05Rik	ENSMUST00000154615.2	ENSMUST00000154615.2	TSS27033
chrX	Cufflinks	exon	105391476	105391776	.	-	.	XLOC_071436	TCONS_00188360	=	4	5330434G04Rik	ENSMUST00000136406.7	ENSMUST00000150604.7	TSS118430
chr6	Cufflinks	exon	21681301	21685383	.	+	.	XLOC_052040	TCONS_00135648	=	1	5330437M03Rik	ENSMUST00000201318.1	ENSMUST00000201318.1	TSS86224
chr1	Cufflinks	exon	166306741	166309585	.	-	.	XLOC_004713	TCONS_00012791	=	1	5330438I03Rik	ENSMUST00000168347.1	ENSMUST00000168347.1	TSS7820
chr8	Cufflinks	exon	54600871	54600987	.	-	.	XLOC_064131	TCONS_00169225	=	2	5330439A09Rik	ENSMUST00000162770.1	ENSMUST00000162770.1	TSS106612
chr6	Cufflinks	exon	142614595	142614930	.	+	.	XLOC_054001	TCONS_00140773	=	1	5330439B14Rik	ENSMUST00000194811.1	ENSMUST00000194811.1	TSS89354
chr15	Cufflinks	exon	100468301	100468691	.	-	.	XLOC_024275	TCONS_00060784	=	2	5330439K02Rik	ENSMUST00000180953.1	ENSMUST00000180953.1	TSS39075
chr7	Cufflinks	exon	79920723	79920939	.	+	.	XLOC_057681	TCONS_00150808	=	1	5430400D12Rik	ENSMUST00000181717.2	ENSMUST00000181717.2	TSS95423
chr6	Cufflinks	exon	50596266	50597066	.	+	.	XLOC_052544	TCONS_00137032	o	3	5430402O13Rik	ENSMUST00000126537.2	CUFF.43268.1	TSS87047
chr2	Cufflinks	exon	156854116	156856116	.	-	.	XLOC_038708	TCONS_00097821	=	1	5430405H02Rik	ENSMUST00000185402.1	ENSMUST00000187327.1	TSS62835
chr5	Cufflinks	exon	100421968	100422041	.	-	.	XLOC_050941	TCONS_00132283	=	2	5430416N02Rik	ENSMUST00000181873.7	ENSMUST00000181873.7	TSS84100
chr3	Cufflinks	exon	52071589	52073387	.	-	.	XLOC_041667	TCONS_00106226	=	1	5430420F09Rik	ENSMUST00000194956.1	ENSMUST00000194956.1	TSS67791
chr12	Cufflinks	exon	91079788	91079907	.	+	.	XLOC_013620	TCONS_00036628	=	2	5430427M07Rik	ENSMUST00000129932.1	ENSMUST00000129932.1	TSS23111
chr3	Cufflinks	exon	51582306	51582847	.	+	.	XLOC_039648	TCONS_00100642	=	1	5430433H01Rik	ENSMUST00000193978.1	ENSMUST00000193978.1	TSS64484
chr6	Cufflinks	exon	83417440	83418207	.	-	.	XLOC_055000	TCONS_00143449	o	1	5430434F05Rik	ENSMUST00000206080.1	CUFF.45337.2	TSS90966
chr3	Cufflinks	exon	38206166	38206261	.	-	.	XLOC_041527	TCONS_00105965	=	2	5430434I15Rik	ENSMUST00000197658.1	ENSMUST00000197658.1	TSS67603
chr1	Cufflinks	exon	153714654	153716569	.	+	.	XLOC_002146	TCONS_00005333	=	1	5530400K19Rik	ENSMUST00000193511.1	ENSMUST00000193511.1	TSS3337
chrX	Cufflinks	exon	105068464	105068628	.	-	.	XLOC_071430	TCONS_00188340	=	6	5530601H04Rik	ENSMUST00000154334.7	ENSMUST00000135114.7	TSS118422
chr9	Cufflinks	exon	77366412	77368120	.	-	.	XLOC_067924	TCONS_00179121	=	1	5730403I07Rik	ENSMUST00000183878.1	ENSMUST00000183878.1	TSS112903
chrX	Cufflinks	exon	13044604	13045297	.	+	.	XLOC_068815	TCONS_00181816	=	3	5730405O15Rik	ENSMUST00000127521.1	ENSMUST00000130099.1	TSS114546
chr1	Cufflinks	exon	175378853	175380676	.	-	.	XLOC_004868	TCONS_00013324	=	1	5730408A14Rik	ENSMUST00000194955.1	ENSMUST00000194955.1	TSS8103
chrX	Cufflinks	exon	136107399	136107544	.	+	.	XLOC_070025	TCONS_00184686	=	3	5730412P04Rik	ENSMUST00000147100.1	ENSMUST00000147100.1	TSS116260
chr1	Cufflinks	exon	78595031	78596859	.	-	.	XLOC_003776	TCONS_00010039	=	1	5730419F03Rik	ENSMUST00000190504.1	ENSMUST00000190504.1	TSS6115
chr10	Cufflinks	exon	95353338	95353347	.	+	.	XLOC_006504	TCONS_00017614	o	1	5730420D15Rik	ENSMUST00000181781.1	CUFF.4932.1	TSS10799
chr10	Cufflinks	exon	41576034	41576274	.	+	.	XLOC_005582	TCONS_00015346	=	3	5730435O14Rik	ENSMUST00000170047.1	ENSMUST00000170047.1	TSS9330
chr3	Cufflinks	exon	98937649	98937742	.	-	.	XLOC_042331	TCONS_00108013	=	1	5730437C11Rik	ENSMUST00000155540.2	ENSMUST00000155540.2	TSS68970
chr3	Cufflinks	exon	153791882	153792087	.	-	.	XLOC_043260	TCONS_00110452	=	3	5730460C07Rik	ENSMUST00000081193.1	ENSMUST00000081193.1	TSS70560
chr4	Cufflinks	exon	44702800	44705110	.	+	.	XLOC_043876	TCONS_00112128	=	1	5730488B01Rik	ENSMUST00000192889.1	ENSMUST00000192889.1	TSS71503
chr2	Cufflinks	exon	38862163	38865533	.	+	.	XLOC_034331	TCONS_00085598	=	1	5730507A11Rik	ENSMUST00000204297.1	ENSMUST00000204297.1	TSS55216
chr15	Cufflinks	exon	103058280	103059306	.	-	.	XLOC_024334	TCONS_00060929	=	1	5730585A16Rik	ENSMUST00000193457.1	ENSMUST00000193457.1	TSS39172
chr6	Cufflinks	exon	41022828	41022887	.	+	.	XLOC_052296	TCONS_00136391	o	1	5830405F06Rik	ENSMUST00000193357.5	CUFF.42825.1	TSS86668
chr5	Cufflinks	exon	107688171	107689167	.	+	.	XLOC_048989	TCONS_00126550	=	1	5830411K02Rik	ENSMUST00000200000.1	ENSMUST00000200000.1	TSS80489
chr3	Cufflinks	exon	50575186	50576517	.	-	.	XLOC_041606	TCONS_00106120	=	1	5830415G21Rik	ENSMUST00000192543.1	ENSMUST00000192543.1	TSS67713
chr5	Cufflinks	exon	64048021	64050228	.	+	.	XLOC_048443	TCONS_00125063	o	2	5830416I19Rik	ENSMUST00000198687.1	CUFF.39790.1	TSS79623
chr9	Cufflinks	exon	103441834	103442547	.	+	.	XLOC_066642	TCONS_00175309	o	1	5830418P13Rik	ENSMUST00000143564.7	CUFF.55284.1	TSS110520
chr7	Cufflinks	exon	135650844	135651010	.	-	.	XLOC_061484	TCONS_00162078	=	3	5830432E09Rik	ENSMUST00000180693.7	ENSMUST00000180693.7	TSS102323
chr3	Cufflinks	exon	130901665	130903043	.	+	.	XLOC_040781	TCONS_00103956	=	1	5830437K03Rik	ENSMUST00000199219.1	ENSMUST00000199219.1	TSS66433
chr4	Cufflinks	exon	155408309	155409697	.	-	.	XLOC_047538	TCONS_00122696	=	1	5830444B04Rik	ENSMUST00000145520.2	ENSMUST00000152780.1	TSS78013
chr17	Cufflinks	exon	51791470	51793461	.	-	.	XLOC_028820	TCONS_00072916	=	1	5830444F18Rik	ENSMUST00000194009.1	ENSMUST00000194009.1	TSS46697
chr9	Cufflinks	exon	110372048	110375430	.	-	.	XLOC_068418	TCONS_00180742	=	1	5830462I19Rik	ENSMUST00000168137.1	ENSMUST00000168137.1	TSS113905
chr8	Cufflinks	exon	15018750	15018907	.	-	.	XLOC_063577	TCONS_00167992	=	2	5830468F06Rik	ENSMUST00000184288.1	ENSMUST00000184288.1	TSS105753
chr5	Cufflinks	exon	123366999	123368919	.	+	.	XLOC_049359	TCONS_00127714	=	1	5830487J09Rik	ENSMUST00000198600.1	ENSMUST00000200118.1	TSS81214
chr10	Cufflinks	exon	37150487	37151315	.	+	.	XLOC_005486	TCONS_00015153	=	3	5930403N24Rik	ENSMUST00000188813.1	ENSMUST00000191067.1	TSS9190
chr3	Cufflinks	exon	45273424	45274967	.	-	.	XLOC_041577	TCONS_00106065	=	1	5930409G06Rik	ENSMUST00000192347.1	ENSMUST00000192347.1	TSS67674
chr5	Cufflinks	exon	128600537	128600693	.	-	.	XLOC_051333	TCONS_00133729	j	4	5930412G12Rik	ENSMUST00000140028.7	CUFF.40646.3	TSS84965
chr5	Cufflinks	exon	30897300	30899580	.	+	.	XLOC_048043	TCONS_00123989	=	1	5930420M18Rik	ENSMUST00000202893.1	ENSMUST00000202893.1	TSS78887
chr7	Cufflinks	exon	83200063	83200324	.	-	.	XLOC_060582	TCONS_00159345	=	2	5930435M05Rik	ENSMUST00000207936.1	ENSMUST00000207936.1	TSS100635
chr5	Cufflinks	exon	43265157	43266368	.	+	.	XLOC_048184	TCONS_00124596	=	1	6030400A10Rik	ENSMUST00000199734.1	ENSMUST00000199734.1	TSS79248
chr1	Cufflinks	exon	73862659	73863116	.	-	.	XLOC_003690	TCONS_00009710	=	8	6030407O03Rik	ENSMUST00000191114.6	ENSMUST00000189514.1	TSS5927
chr15	Cufflinks	exon	101295881	101297426	.	+	.	XLOC_023098	TCONS_00057862	=	2	6030408B16Rik	ENSMUST00000071328.6	ENSMUST00000191426.1	TSS37117
chr7	Cufflinks	exon	71217049	71217405	.	+	.	XLOC_057581	TCONS_00150584	=	1	6030442E23Rik	ENSMUST00000186618.1	ENSMUST00000186618.1	TSS95270
chr1	Cufflinks	exon	132476722	132477045	.	-	.	XLOC_004258	TCONS_00011357	=	2	6030442K20Rik	ENSMUST00000180835.1	ENSMUST00000180835.1	TSS6966
chr5	Cufflinks	exon	22553759	22553837	.	+	.	XLOC_047923	TCONS_00123590	=	2	6030443J06Rik	ENSMUST00000195898.4	ENSMUST00000195898.4	TSS78657
chr1	Cufflinks	exon	60353119	60354176	.	+	.	XLOC_000776	TCONS_00002133	=	1	6030460B20Rik	ENSMUST00000191764.1	ENSMUST00000191764.1	TSS1236
chr4	Cufflinks	exon	84044814	84044879	.	-	.	XLOC_046415	TCONS_00119241	=	2	6030471H07Rik	ENSMUST00000125884.1	ENSMUST00000125884.1	TSS75897
chr14	Cufflinks	exon	20702912	20703012	.	-	.	XLOC_020758	TCONS_00052415	=	3	6230400D17Rik	ENSMUST00000180987.1	ENSMUST00000180987.1	TSS33481
chr11	Cufflinks	exon	71031941	71032409	.	-	.	XLOC_011321	TCONS_00030949	=	1	6330403K07Rik	ENSMUST00000156068.2	ENSMUST00000156068.2	TSS19329
chr5	Cufflinks	exon	138995056	139000577	.	+	.	XLOC_049607	TCONS_00128524	=	1	6330403L08Rik	ENSMUST00000187923.1	ENSMUST00000187923.1	TSS81737
chr7	Cufflinks	exon	80298999	80299616	.	-	.	XLOC_060542	TCONS_00159176	=	2	6330403N20Rik	ENSMUST00000180467.1	ENSMUST00000180467.1	TSS100534
chr3	Cufflinks	exon	129758011	129758138	.	+	.	XLOC_040763	TCONS_00103890	=	4	6330410L21Rik	ENSMUST00000199846.1	ENSMUST00000199846.1	TSS66404
chr6	Cufflinks	exon	77380260	77382459	.	-	.	XLOC_054941	TCONS_00143287	=	1	6330415B21Rik	ENSMUST00000204215.1	ENSMUST00000204215.1	TSS90867
chr5	Cufflinks	exon	138265757	138266005	.	+	.	XLOC_049591	TCONS_00128482	=	2	6330418K02Rik	ENSMUST00000124298.1	ENSMUST00000124298.1	TSS81711
chr6	Cufflinks	exon	45306124	45307386	.	+	.	XLOC_052462	TCONS_00136756	=	1	6330419E04Rik	ENSMUST00000203087.1	ENSMUST00000203087.1	TSS86905
chr3	Cufflinks	exon	53508928	53510103	.	+	.	XLOC_039682	TCONS_00100706	=	1	6430500D05Rik	ENSMUST00000198286.1	ENSMUST00000198286.1	TSS64533
chr2	Cufflinks	exon	147188035	147188407	.	+	.	XLOC_035958	TCONS_00089498	=	3	6430503K07Rik	ENSMUST00000144411.1	ENSMUST00000144411.1	TSS57742
chr7	Cufflinks	exon	92639949	92643783	.	+	.	XLOC_057864	TCONS_00151326	=	1	6430511E19Rik	ENSMUST00000192772.1	ENSMUST00000192772.1	TSS95736
chr13	Cufflinks	exon	99408610	99411571	.	-	.	XLOC_018429	TCONS_00047602	=	1	6430562O15Rik	ENSMUST00000180491.1	ENSMUST00000180808.1	TSS30163
chr3	Cufflinks	exon	79287730	79288173	.	+	.	XLOC_039926	TCONS_00101343	=	2	6430573P05Rik	ENSMUST00000192648.1	ENSMUST00000192648.1	TSS64907
chr3	Cufflinks	exon	40885897	40886708	.	-	.	XLOC_041550	TCONS_00106011	=	1	6430590A07Rik	ENSMUST00000181813.1	ENSMUST00000181813.1	TSS67636
chr2	Cufflinks	exon	72787398	72787454	.	-	.	XLOC_037491	TCONS_00094357	=	2	6430710C18Rik	ENSMUST00000136807.7	ENSMUST00000148327.7	TSS60701
chr12	Cufflinks	exon	81532968	81533027	.	+	.	XLOC_013500	TCONS_00036310	=	1	6530401F13Rik	ENSMUST00000166971.1	ENSMUST00000166971.1	TSS22886
chr3	Cufflinks	exon	120886513	120886714	.	-	.	XLOC_042727	TCONS_00109049	=	4	6530403H02Rik	ENSMUST00000182124.7	ENSMUST00000183168.7	TSS69634
chr6	Cufflinks	exon	28215576	28215766	.	+	.	XLOC_052112	TCONS_00135800	=	1	6530409C15Rik	ENSMUST00000143099.1	ENSMUST00000143551.1	TSS86318
chr17	Cufflinks	exon	9167287	9167836	.	-	.	XLOC_028137	TCONS_00070914	=	3	6530411M01Rik	ENSMUST00000181618.1	ENSMUST00000181618.1	TSS45396
chr7	Cufflinks	exon	44974075	44974302	.	+	.	XLOC_057246	TCONS_00149516	=	2	6530437J22Rik	ENSMUST00000207515.1	ENSMUST00000209089.1	TSS94644
chr13	Cufflinks	exon	48537829	48537917	.	-	.	XLOC_017864	TCONS_00045896	=	1	6720427I07Rik	ENSMUST00000181490.2	ENSMUST00000198652.1	TSS29119
chr1	Cufflinks	exon	160608955	160611042	.	-	.	XLOC_004616	TCONS_00012418	o	1	6720464F23Rik	ENSMUST00000193946.1	CUFF.3618.2	TSS7628
chr7	Cufflinks	exon	37365430	37366630	.	-	.	XLOC_059745	TCONS_00157066	=	1	6720469O03Rik	ENSMUST00000206785.1	ENSMUST00000206785.1	TSS99254
chr3	Cufflinks	exon	58526930	58528121	.	+	.	XLOC_039750	TCONS_00100906	=	1	6720482G16Rik	ENSMUST00000199552.1	ENSMUST00000199552.1	TSS64643
chr1	Cufflinks	exon	20889476	20889655	.	-	.	XLOC_003074	TCONS_00007879	=	2	6720483E21Rik	ENSMUST00000181654.1	ENSMUST00000181654.1	TSS4844
chr1	Cufflinks	exon	66780132	66780346	.	-	.	XLOC_003622	TCONS_00009454	o	1	6820402A03Rik	ENSMUST00000194648.1	CUFF.1264.1	TSS5815
chr14	Cufflinks	exon	20398614	20398930	.	+	.	XLOC_019002	TCONS_00048864	=	2	7330404K18Rik	ENSMUST00000125558.1	ENSMUST00000125558.1	TSS30968
chr9	Cufflinks	exon	34042369	34042895	.	+	.	XLOC_065507	TCONS_00172534	=	1	7630403G23Rik	ENSMUST00000184229.1	ENSMUST00000184229.1	TSS108717
chr5	Cufflinks	exon	52618887	52619012	.	-	.	XLOC_050449	TCONS_00130939	=	3	8030423F21Rik	ENSMUST00000064097.4	ENSMUST00000064097.4	TSS83235
chr2	Cufflinks	exon	11338366	11339143	.	-	.	XLOC_036772	TCONS_00091832	=	1	8030442B05Rik	ENSMUST00000192626.1	ENSMUST00000192626.1	TSS59180
chr4	Cufflinks	exon	108971979	108972077	.	-	.	XLOC_046706	TCONS_00119966	=	6	8030443G20Rik	ENSMUST00000140919.1	ENSMUST00000140919.1	TSS76373
chr1	Cufflinks	exon	25722038	25724778	.	-	.	XLOC_003128	TCONS_00008035	=	1	8030445P17Rik	ENSMUST00000192614.1	ENSMUST00000192614.1	TSS4940
chr4	Cufflinks	exon	64049070	64049893	.	+	.	XLOC_044213	TCONS_00112929	=	3	8030451A03Rik	ENSMUST00000141428.7	ENSMUST00000135042.1	TSS72001
chr6	Cufflinks	exon	39543104	39544486	.	+	.	XLOC_052276	TCONS_00136318	=	2	8030453O22Rik	ENSMUST00000128919.1	ENSMUST00000135363.1	TSS86627
chr5	Cufflinks	exon	44504430	44504546	.	-	.	XLOC_050342	TCONS_00130709	o	1	8030487O14Rik	ENSMUST00000200244.1	CUFF.41976.1	TSS83086
chr11	Cufflinks	exon	18854043	18854405	.	-	.	XLOC_010535	TCONS_00028793	=	1	8430419K02Rik	ENSMUST00000128654.1	ENSMUST00000133948.1	TSS17923
chr5	Cufflinks	exon	148950250	148950388	.	+	.	XLOC_049764	TCONS_00128979	=	1	8430423G03Rik	ENSMUST00000110507.1	ENSMUST00000110507.1	TSS82043
chr11	Cufflinks	exon	3452472	3452570	.	+	.	XLOC_008485	TCONS_00022767	=	1	8430429K09Rik	ENSMUST00000136038.1	ENSMUST00000146456.1	TSS14055
chr1	Cufflinks	exon	43092588	43093835	.	+	.	XLOC_000555	TCONS_00001493	=	1	8430432A02Rik	ENSMUST00000039080.3	ENSMUST00000039080.3	TSS855
chr4	Cufflinks	exon	7564643	7564694	.	+	.	XLOC_043423	TCONS_00110851	=	2	8430436N08Rik	ENSMUST00000129988.1	ENSMUST00000129988.1	TSS70797
chr2	Cufflinks	exon	72697662	72697831	.	-	.	XLOC_037486	TCONS_00094347	x	2	8430437L04Rik	ENSMUST00000124829.1	CUFF.30546.1	TSS60694
chr2	Cufflinks	exon	35819190	35819287	.	+	.	XLOC_034250	TCONS_00085456	=	1	9030204H09Rik	ENSMUST00000139455.1	ENSMUST00000139455.1	TSS55102
chr7	Cufflinks	exon	120677301	120677520	.	-	.	XLOC_061224	TCONS_00161188	=	3	9030407P20Rik	ENSMUST00000180933.2	ENSMUST00000180933.2	TSS101776
chr10	Cufflinks	exon	128971197	128971327	.	+	.	XLOC_006935	TCONS_00018712	=	1	9030616G12Rik	ENSMUST00000181142.1	ENSMUST00000181142.1	TSS11426
chr2	Cufflinks	exon	147972676	147973014	.	-	.	XLOC_038422	TCONS_00097091	=	1	9030622O22Rik	ENSMUST00000129082.1	ENSMUST00000136555.7	TSS62387
chr7	Cufflinks	exon	49134117	49134276	.	-	.	XLOC_060050	TCONS_00158208	=	2	9130015G15Rik	ENSMUST00000208636.1	ENSMUST00000208636.1	TSS99843
chr2	Cufflinks	exon	160026091	160026203	.	+	.	XLOC_036206	TCONS_00090291	=	3	9130015L21Rik	ENSMUST00000140319.1	ENSMUST00000140319.1	TSS58188
chr11	Cufflinks	exon	67945376	67947659	.	+	.	XLOC_009379	TCONS_00024985	=	2	9130017K11Rik	ENSMUST00000135670.1	ENSMUST00000135670.1	TSS15447
chr1	Cufflinks	exon	57040589	57040759	.	+	.	XLOC_000710	TCONS_00001857	j	5	9130024F11Rik	ENSMUST00000135238.3	CUFF.293.1	TSS1093
chr11	Cufflinks	exon	79796096	79796291	.	-	.	XLOC_011488	TCONS_00031395	=	2	9130204K15Rik	ENSMUST00000150312.1	ENSMUST00000131441.1	TSS19646
chr6	Cufflinks	exon	72013896	72015941	.	-	.	XLOC_054880	TCONS_00143122	=	1	9130221F21Rik	ENSMUST00000206867.1	ENSMUST00000206867.1	TSS90763
chr7	Cufflinks	exon	25228880	25230257	.	+	.	XLOC_056759	TCONS_00148005	=	2	9130221H12Rik	ENSMUST00000169914.1	ENSMUST00000169914.1	TSS93769
chr1	Cufflinks	exon	55931241	55931342	.	+	.	XLOC_000705	TCONS_00001847	=	1	9130227L01Rik	ENSMUST00000189293.1	ENSMUST00000189293.1	TSS1087
chr11	Cufflinks	exon	22860840	22861264	.	+	.	XLOC_008728	TCONS_00023340	=	2	9130230N09Rik	ENSMUST00000174568.1	ENSMUST00000174568.1	TSS14425
chr4	Cufflinks	exon	114902684	114902859	.	-	.	XLOC_046740	TCONS_00120057	=	2	9130410C08Rik	ENSMUST00000155499.1	ENSMUST00000155499.1	TSS76441
chr5	Cufflinks	exon	137502673	137503628	.	+	.	XLOC_049560	TCONS_00128370	=	1	9130604C24Rik	ENSMUST00000197965.1	ENSMUST00000197965.1	TSS81641
chr11	Cufflinks	exon	51085087	51085146	.	+	.	XLOC_009131	TCONS_00024286	=	1	9230009I02Rik	ENSMUST00000101255.1	ENSMUST00000101255.1	TSS15017
chr11	Cufflinks	exon	71548165	71548254	.	+	.	XLOC_009463	TCONS_00025358	=	2	9230020A06Rik	ENSMUST00000151841.7	ENSMUST00000171420.2	TSS15693
chr10	Cufflinks	exon	120389523	120389629	.	+	.	XLOC_006780	TCONS_00018302	=	1	9230105E05Rik	ENSMUST00000161291.1	ENSMUST00000161291.1	TSS11185
chr2	Cufflinks	exon	181000454	181000501	.	+	.	XLOC_036621	TCONS_00091324	=	1	9230112E08Rik	ENSMUST00000189441.1	ENSMUST00000152473.1	TSS58884
chr3	Cufflinks	exon	96998722	96998836	.	-	.	XLOC_042300	TCONS_00107947	=	1	9230114J08Rik	ENSMUST00000200375.1	ENSMUST00000200375.1	TSS68915
chr5	Cufflinks	exon	52196893	52204989	.	+	.	XLOC_048283	TCONS_00124791	=	4	9230114K14Rik	ENSMUST00000198720.1	CUFF.39896.3	TSS79402
chr1	Cufflinks	exon	136414849	136415519	.	-	.	XLOC_004314	TCONS_00011586	=	3	9230116N13Rik	ENSMUST00000181746.1	ENSMUST00000181746.1	TSS7120
chr16	Cufflinks	exon	22511480	22511539	.	+	.	XLOC_024915	TCONS_00062163	=	1	9230117E06Rik	ENSMUST00000159309.1	ENSMUST00000159309.1	TSS40018
chr15	Cufflinks	exon	98567324	98567525	.	+	.	XLOC_023045	TCONS_00057723	=	1	9330020H09Rik	ENSMUST00000163781.1	ENSMUST00000163781.1	TSS37017
chr7	Cufflinks	exon	16894942	16895027	.	+	.	XLOC_056523	TCONS_00147444	=	4	9330104G04Rik	ENSMUST00000181501.2	ENSMUST00000205459.1	TSS93415
chr13	Cufflinks	exon	81124590	81124822	.	+	.	XLOC_016742	TCONS_00043433	=	2	9330111N05Rik	ENSMUST00000181043.7	ENSMUST00000181043.7	TSS27558
chr6	Cufflinks	exon	63253137	63257625	.	-	.	XLOC_054694	TCONS_00142817	=	1	9330118I20Rik	ENSMUST00000203390.1	ENSMUST00000203667.1	TSS90521
chr3	Cufflinks	exon	62337524	62340532	.	-	.	XLOC_041797	TCONS_00106511	=	1	9330121J05Rik	ENSMUST00000192267.1	ENSMUST00000192267.1	TSS67997
chr17	Cufflinks	exon	21524334	21527621	.	-	.	XLOC_028236	TCONS_00071113	o	1	9330136K24Rik	ENSMUST00000180842.1	CUFF.24211.1	TSS45551
chr9	Cufflinks	exon	85842665	85844323	.	-	.	XLOC_067991	TCONS_00179351	=	3	9330154J02Rik	ENSMUST00000189191.6	ENSMUST00000185960.1	TSS113039
chr15	Cufflinks	exon	57736563	57738666	.	-	.	XLOC_023614	TCONS_00059043	=	1	9330154K18Rik	ENSMUST00000176703.2	ENSMUST00000176703.2	TSS37924
chr6	Cufflinks	exon	36387663	36388092	.	-	.	XLOC_054440	TCONS_00142108	=	4	9330158H04Rik	ENSMUST00000101535.8	ENSMUST00000161820.7	TSS90090
chr9	Cufflinks	exon	88858390	88858444	.	-	.	XLOC_068049	TCONS_00179581	=	2	9330159M07Rik	ENSMUST00000187315.6	CUFF.54904.5	TSS113135
chr11	Cufflinks	exon	69057718	69060483	.	-	.	XLOC_011242	TCONS_00030646	=	1	9330160F10Rik	ENSMUST00000101007.2	ENSMUST00000101007.2	TSS19136
chr13	Cufflinks	exon	24937785	24941417	.	+	.	XLOC_015936	TCONS_00041644	=	2	9330162012Rik	ENSMUST00000154919.1	ENSMUST00000154919.1	TSS26487
chr1	Cufflinks	exon	188006576	188007852	.	-	.	XLOC_005031	TCONS_00013860	=	1	9330162B11Rik	ENSMUST00000195397.1	ENSMUST00000195397.1	TSS8433
chr7	Cufflinks	exon	59204140	59204477	.	-	.	XLOC_060100	TCONS_00158290	o	1	9330162G02Rik	ENSMUST00000208498.1	CUFF.45811.1	TSS99903
chr7	Cufflinks	exon	79710283	79712355	.	+	.	XLOC_057676	TCONS_00150801	=	1	9330171B17Rik	ENSMUST00000035939.7	ENSMUST00000035939.7	TSS95417
chr8	Cufflinks	exon	94434026	94434157	.	-	.	XLOC_064644	TCONS_00170520	=	3	9330175E14Rik	ENSMUST00000180612.1	ENSMUST00000180612.1	TSS107440
chr1	Cufflinks	exon	51259385	51259430	.	-	.	XLOC_003400	TCONS_00008786	=	3	9330175M20Rik	ENSMUST00000189867.1	ENSMUST00000189867.1	TSS5408
chr3	Cufflinks	exon	156004158	156004237	.	+	.	XLOC_041090	TCONS_00104944	=	4	9330178D15Rik	ENSMUST00000196033.1	ENSMUST00000196033.1	TSS66971
chr1	Cufflinks	exon	113963819	113964134	.	-	.	XLOC_004095	TCONS_00010870	=	3	9330185C12Rik	ENSMUST00000180837.1	ENSMUST00000180837.1	TSS6643
chr2	Cufflinks	exon	30641373	30642265	.	+	.	XLOC_034129	TCONS_00085043	=	2	9330198N18Rik	ENSMUST00000146702.1	ENSMUST00000146702.1	TSS54815
chr8	Cufflinks	exon	88174560	88175034	.	+	.	XLOC_062929	TCONS_00166350	=	1	9430002A10Rik	ENSMUST00000185395.1	ENSMUST00000185395.1	TSS104754
chr5	Cufflinks	exon	135264326	135265129	.	+	.	XLOC_049525	TCONS_00128227	=	1	9430007M09Rik	ENSMUST00000201947.1	ENSMUST00000201947.1	TSS81552
chr6	Cufflinks	exon	43467979	43468165	.	+	.	XLOC_052444	TCONS_00136708	=	1	9430018G01Rik	ENSMUST00000203260.1	ENSMUST00000203260.1	TSS86871
chr2	Cufflinks	exon	162666389	162667109	.	+	.	XLOC_036228	TCONS_00090343	=	3	9430021M05Rik	ENSMUST00000145985.1	ENSMUST00000145985.1	TSS58225
chr2	Cufflinks	exon	33718635	33718899	.	-	.	XLOC_037097	TCONS_00093050	=	2	9430024E24Rik	ENSMUST00000130532.1	ENSMUST00000130532.1	TSS59922
chr1	Cufflinks	exon	156208439	156208449	.	-	.	XLOC_004572	TCONS_00012229	o	2	9430034N14Rik	ENSMUST00000193532.1	CUFF.6572.2	TSS7523
chr9	Cufflinks	exon	88599464	88599516	.	-	.	XLOC_068041	TCONS_00179543	=	3	9430037G07Rik	ENSMUST00000180723.7	CUFF.54890.4	TSS113121
chr1	Cufflinks	exon	191535885	191536892	.	-	.	XLOC_005066	TCONS_00014024	=	1	9430037O13Rik	ENSMUST00000192556.1	ENSMUST00000192556.1	TSS8527
chr7	Cufflinks	exon	4095458	4095586	.	-	.	XLOC_058927	TCONS_00154694	j	4	9430041J12Rik	ENSMUST00000154825.7	CUFF.52691.3	TSS97761
chr16	Cufflinks	exon	77419251	77421820	.	-	.	XLOC_026418	TCONS_00066234	=	1	9430053O09Rik	ENSMUST00000192654.1	ENSMUST00000192654.1	TSS42526
chr1	Cufflinks	exon	92933526	92935103	.	-	.	XLOC_003949	TCONS_00010526	=	1	9430060I03Rik	ENSMUST00000191563.1	ENSMUST00000191563.1	TSS6412
chr9	Cufflinks	exon	90156460	90159804	.	-	.	XLOC_068086	TCONS_00179628	=	1	9430062P05Rik	ENSMUST00000192703.1	ENSMUST00000192703.1	TSS113189
chr7	Cufflinks	exon	127800094	127802762	.	-	.	XLOC_061342	TCONS_00161667	=	1	9430064I24Rik	ENSMUST00000206516.1	ENSMUST00000206516.1	TSS102057
chr13	Cufflinks	exon	67560428	67561230	.	+	.	XLOC_016583	TCONS_00043099	=	4	9430065F17Rik	ENSMUST00000180908.7	ENSMUST00000180908.7	TSS27348
chr11	Cufflinks	exon	67195680	67197472	.	-	.	XLOC_011224	TCONS_00030589	=	1	9430073C21Rik	ENSMUST00000145346.1	ENSMUST00000145346.1	TSS19090
chr1	Cufflinks	exon	172873551	172874413	.	+	.	XLOC_002456	TCONS_00006290	=	1	9430083B18Rik	ENSMUST00000191908.1	ENSMUST00000191908.1	TSS3887
chr5	Cufflinks	exon	127309017	127310101	.	+	.	XLOC_049417	TCONS_00127893	=	1	9430087B13Rik	ENSMUST00000196548.1	ENSMUST00000196548.1	TSS81345
chr1	Cufflinks	exon	160315344	160316495	.	-	.	XLOC_004612	TCONS_00012410	=	1	9430087J23Rik	ENSMUST00000195414.1	ENSMUST00000195414.1	TSS7623
chr16	Cufflinks	exon	77413643	77414916	.	+	.	XLOC_025541	TCONS_00063672	=	1	9430092D12Rik	ENSMUST00000194937.1	ENSMUST00000194937.1	TSS40981
chr2	Cufflinks	exon	169237538	169237770	.	+	.	XLOC_036363	TCONS_00090709	=	2	9430093N23Rik	ENSMUST00000152494.1	ENSMUST00000152494.1	TSS58473
chr11	Cufflinks	exon	52125981	52127779	.	-	.	XLOC_010977	TCONS_00029916	=	2	9430098F02Rik	ENSMUST00000180832.1	ENSMUST00000180832.1	TSS18642
chr6	Cufflinks	exon	87321558	87322339	.	-	.	XLOC_055078	TCONS_00143698	=	1	9530013L04Rik	ENSMUST00000203393.1	ENSMUST00000203393.1	TSS91099
chr3	Cufflinks	exon	30957329	30957638	.	-	.	XLOC_041371	TCONS_00105630	=	1	9530022L04Rik	ENSMUST00000194340.1	ENSMUST00000194340.1	TSS67383
chr1	Cufflinks	exon	61394108	61394207	.	+	.	XLOC_000816	TCONS_00002208	=	4	9530026F06Rik	ENSMUST00000141000.1	ENSMUST00000141000.1	TSS1291
chr6	Cufflinks	exon	93194941	93197851	.	+	.	XLOC_053213	TCONS_00138847	=	1	9530026P05Rik	ENSMUST00000181121.7	ENSMUST00000203992.1	TSS88128
chrX	Cufflinks	exon	48276792	48278190	.	-	.	XLOC_070904	TCONS_00186903	=	1	9530027J09Rik	ENSMUST00000180584.1	ENSMUST00000180584.1	TSS117572
chr3	Cufflinks	exon	145417860	145418044	.	-	.	XLOC_043042	TCONS_00109931	=	2	9530034A14Rik	ENSMUST00000197919.1	ENSMUST00000197919.1	TSS70171
chr4	Cufflinks	exon	117993531	117993972	.	+	.	XLOC_044902	TCONS_00114576	=	3	9530034E10Rik	ENSMUST00000146982.1	ENSMUST00000146982.1	TSS73114
chr5	Cufflinks	exon	28564333	28564469	.	+	.	XLOC_048001	TCONS_00123802	=	2	9530036O11Rik	ENSMUST00000180878.7	ENSMUST00000180878.7	TSS78793
chr5	Cufflinks	exon	117116624	117116722	.	+	.	XLOC_049212	TCONS_00127285	=	2	9530046B11Rik	ENSMUST00000149413.1	ENSMUST00000149413.1	TSS80908
chrX	Cufflinks	exon	153038439	153038784	.	+	.	XLOC_070257	TCONS_00185348	=	2	9530051G07Rik	ENSMUST00000127673.1	ENSMUST00000127673.1	TSS116614
chr3	Cufflinks	exon	142892042	142892921	.	+	.	XLOC_040939	TCONS_00104496	=	2	9530052C20Rik	ENSMUST00000181882.2	ENSMUST00000181882.2	TSS66713
chr8	Cufflinks	exon	11054124	11054536	.	+	.	XLOC_061800	TCONS_00163183	=	5	9530052E02Rik	ENSMUST00000180750.7	ENSMUST00000180750.7	TSS102926
chr9	Cufflinks	exon	122673078	122673178	.	+	.	XLOC_067021	TCONS_00176596	=	4	9530059O14Rik	ENSMUST00000181682.7	ENSMUST00000181719.1	TSS111340
chr6	Cufflinks	exon	116207902	116207993	.	-	.	XLOC_055621	TCONS_00144941	=	4	9530062K07Rik	ENSMUST00000203332.1	ENSMUST00000203332.1	TSS91926
chr7	Cufflinks	exon	92902179	92902872	.	+	.	XLOC_057884	TCONS_00151358	=	1	9530078K11Rik	ENSMUST00000208883.1	ENSMUST00000208883.1	TSS95767
chr4	Cufflinks	exon	95966786	95967035	.	-	.	XLOC_046574	TCONS_00119602	=	2	9530080O11Rik	ENSMUST00000137239.1	ENSMUST00000143332.1	TSS76125
chr17	Cufflinks	exon	23751678	23754065	.	+	.	XLOC_027060	TCONS_00067837	=	3	9530082P21Rik	ENSMUST00000181291.7	ENSMUST00000181605.1	TSS43535
chr6	Cufflinks	exon	101294997	101295321	.	-	.	XLOC_055489	TCONS_00144550	o	2	9530086O07Rik	ENSMUST00000203503.1	CUFF.44166.2	TSS91694
chr3	Cufflinks	exon	104078435	104079502	.	-	.	XLOC_042397	TCONS_00108219	=	1	9530097N15Rik	ENSMUST00000197819.1	ENSMUST00000197819.1	TSS69088
chr5	Cufflinks	exon	45641601	45645469	.	+	.	XLOC_048235	TCONS_00124687	=	3	9630001P10Rik	ENSMUST00000181335.2	CUFF.42029.3	TSS79321
chr4	Cufflinks	exon	109656401	109657827	.	-	.	XLOC_046714	TCONS_00119996	=	3	9630013D21Rik	ENSMUST00000156790.7	ENSMUST00000156790.7	TSS76395
chr11	Cufflinks	exon	63967573	63968040	.	+	.	XLOC_009342	TCONS_00024877	=	4	9630013K17Rik	ENSMUST00000146915.1	ENSMUST00000146915.1	TSS15384
chr1	Cufflinks	exon	185429357	185432608	.	-	.	XLOC_005008	TCONS_00013801	=	1	9630028B13Rik	ENSMUST00000143787.1	ENSMUST00000143787.1	TSS8399
chr2	Cufflinks	exon	135325447	135326433	.	-	.	XLOC_038342	TCONS_00096859	=	1	9630028H03Rik	ENSMUST00000153402.1	ENSMUST00000153402.1	TSS62232
chr1	Cufflinks	exon	80186950	80187081	.	+	.	XLOC_001156	TCONS_00003076	=	1	9830004L10Rik	ENSMUST00000191325.1	ENSMUST00000188074.1	TSS1829
chr3	Cufflinks	exon	127947949	127948173	.	+	.	XLOC_040744	TCONS_00103849	=	4	9830132P13Rik	ENSMUST00000198240.1	ENSMUST00000198240.1	TSS66377
chr2	Cufflinks	exon	129211936	129212005	.	-	.	XLOC_038269	TCONS_00096584	j	3	9830144P21Rik	ENSMUST00000127525.1	CUFF.32213.1	TSS62087
chr14	Cufflinks	exon	26670010	26670507	.	+	.	XLOC_019116	TCONS_00049104	=	1	9930004E17Rik	ENSMUST00000180031.1	ENSMUST00000180031.1	TSS31146
chr15	Cufflinks	exon	60906434	60913289	.	+	.	XLOC_022460	TCONS_00056268	x	2	9930014A18Rik	ENSMUST00000180730.2	CUFF.17963.5	TSS36050
chr12	Cufflinks	exon	8877321	8877459	.	-	.	XLOC_014260	TCONS_00038013	=	2	9930038B18Rik	ENSMUST00000151816.1	ENSMUST00000151816.1	TSS24002
chr4	Cufflinks	exon	124937048	124937087	.	+	.	XLOC_045053	TCONS_00114994	=	1	9930104L06Rik	ENSMUST00000136276.8	ENSMUST00000136276.8	TSS73367
chr1	Cufflinks	exon	85777501	85777551	.	+	.	XLOC_001222	TCONS_00003238	=	2	9930111H07Rik	ENSMUST00000187270.1	ENSMUST00000187270.1	TSS1929
chr6	Cufflinks	exon	87805472	87806336	.	-	.	XLOC_055094	TCONS_00143745	=	1	9930120I10Rik	ENSMUST00000203027.1	ENSMUST00000203027.1	TSS91125
chr1	Cufflinks	exon	83058286	83059378	.	-	.	XLOC_003828	TCONS_00010196	=	1	A030005K14Rik	ENSMUST00000193762.1	ENSMUST00000193762.1	TSS6200
chr9	Cufflinks	exon	97289186	97291065	.	+	.	XLOC_066530	TCONS_00174998	=	1	A030012G06Rik	ENSMUST00000192385.1	ENSMUST00000192385.1	TSS110342
chr7	Cufflinks	exon	134229272	134230705	.	-	.	XLOC_061471	TCONS_00162031	=	4	A130023I24Rik	ENSMUST00000152709.1	ENSMUST00000152709.1	TSS102295
chr2	Cufflinks	exon	82387710	82387855	.	-	.	XLOC_037579	TCONS_00094674	=	2	A130030D18Rik	ENSMUST00000128608.1	ENSMUST00000128608.1	TSS60897
chr1	Cufflinks	exon	138161820	138167683	.	-	.	XLOC_004333	TCONS_00011635	=	1	A130071D04Rik	ENSMUST00000194467.1	ENSMUST00000194467.1	TSS7148
chr3	Cufflinks	exon	102287940	102288771	.	+	.	XLOC_040355	TCONS_00102674	=	4	A230001M10Rik	ENSMUST00000198712.4	ENSMUST00000198712.4	TSS65708
chr11	Cufflinks	exon	41967627	41971111	.	+	.	XLOC_008941	TCONS_00023819	=	9	A230004M16Rik	ENSMUST00000155032.7	CUFF.7144.2	TSS14728
chr2	Cufflinks	exon	25709618	25709716	.	-	.	XLOC_036972	TCONS_00092507	=	2	A230005M16Rik	ENSMUST00000137661.1	ENSMUST00000137661.1	TSS59583
chr7	Cufflinks	exon	61130950	61131058	.	-	.	XLOC_060325	TCONS_00158539	=	2	A230006K03Rik	ENSMUST00000107533.3	ENSMUST00000107533.3	TSS100140
chr17	Cufflinks	exon	10464837	10464927	.	+	.	XLOC_026828	TCONS_00067284	=	1	A230009B12Rik	ENSMUST00000160763.1	ENSMUST00000160738.1	TSS43191
chr1	Cufflinks	exon	191025351	191026569	.	+	.	XLOC_002816	TCONS_00007131	=	1	A230020J21Rik	ENSMUST00000181050.1	ENSMUST00000192407.1	TSS4417
chr16	Cufflinks	exon	25066556	25069058	.	+	.	XLOC_024971	TCONS_00062298	=	3	A230028O05Rik	ENSMUST00000181655.1	ENSMUST00000181655.1	TSS40105
chr7	Cufflinks	exon	55979927	55980038	.	+	.	XLOC_057392	TCONS_00150118	=	1	A230056P14Rik	ENSMUST00000149506.7	ENSMUST00000154016.1	TSS94967
chr1	Cufflinks	exon	146804601	146807340	.	-	.	XLOC_004470	TCONS_00011889	=	1	A230059L01Rik	ENSMUST00000126596.1	ENSMUST00000191937.1	TSS7326
chr10	Cufflinks	exon	86020441	86022329	.	-	.	XLOC_007897	TCONS_00021339	=	1	A230060F14Rik	ENSMUST00000190739.1	ENSMUST00000190739.1	TSS13099
chr7	Cufflinks	exon	89632097	89633124	.	-	.	XLOC_060666	TCONS_00159555	=	1	A230065N10Rik	ENSMUST00000172178.1	ENSMUST00000172178.1	TSS100768
chrX	Cufflinks	exon	20985979	20986723	.	+	.	XLOC_068889	TCONS_00181988	=	6	A230072C01Rik	ENSMUST00000123462.7	ENSMUST00000123462.7	TSS114657
chrX	Cufflinks	exon	151299106	151299181	.	-	.	XLOC_071774	TCONS_00189288	=	3	A230072E10Rik	ENSMUST00000175942.7	ENSMUST00000175942.7	TSS118951
chr7	Cufflinks	exon	40874134	40874259	.	-	.	XLOC_059802	TCONS_00157205	j	2	A230077H06Rik	ENSMUST00000189574.6	CUFF.45294.2	TSS99330
chr4	Cufflinks	exon	74250324	74250819	.	-	.	XLOC_046367	TCONS_00119050	=	1	A230083N12Rik	ENSMUST00000126646.1	ENSMUST00000126646.1	TSS75793
chr12	Cufflinks	exon	111286618	111287363	.	+	.	XLOC_013995	TCONS_00037487	=	2	A230087F16Rik	ENSMUST00000181561.1	ENSMUST00000181561.1	TSS23655
chr8	Cufflinks	exon	85053160	85054476	.	-	.	XLOC_064513	TCONS_00170178	=	1	A230103J11Rik	ENSMUST00000125244.7	ENSMUST00000125244.7	TSS107216
chr7	Cufflinks	exon	59329000	59330087	.	+	.	XLOC_057435	TCONS_00150214	x	1	A230103L15Rik	ENSMUST00000207198.1	CUFF.45589.1	TSS95034
chr13	Cufflinks	exon	84220610	84222100	.	-	.	XLOC_018333	TCONS_00047294	=	1	A230107N01Rik	ENSMUST00000185973.1	ENSMUST00000185973.1	TSS29959
chr2	Cufflinks	exon	6193251	6193321	.	+	.	XLOC_033573	TCONS_00083717	=	1	A230108P19Rik	ENSMUST00000151782.1	ENSMUST00000151782.1	TSS53883
chr8	Cufflinks	exon	99421620	99424644	.	+	.	XLOC_063116	TCONS_00166867	=	3	A330008L17Rik	ENSMUST00000064349.5	ENSMUST00000064349.5	TSS105050
chr15	Cufflinks	exon	101223481	101223633	.	-	.	XLOC_024287	TCONS_00060814	=	2	A330009N23Rik	ENSMUST00000180639.1	ENSMUST00000180639.1	TSS39096
chr3	Cufflinks	exon	65135594	65135808	.	-	.	XLOC_041850	TCONS_00106616	=	2	A330015K06Rik	ENSMUST00000195685.1	ENSMUST00000195685.1	TSS68080
chr1	Cufflinks	exon	195018548	195018940	.	+	.	XLOC_002894	TCONS_00007326	j	2	A330023F24Rik	ENSMUST00000181226.7	CUFF.3239.2	TSS4539
chr19	Cufflinks	exon	37013756	37013765	.	+	.	XLOC_032135	TCONS_00080277	o	1	A330032B11Rik	ENSMUST00000180609.1	CUFF.31254.1	TSS51641
chr13	Cufflinks	exon	48498323	48498418	.	-	.	XLOC_017859	TCONS_00045879	j	2	A330033J07Rik	ENSMUST00000180921.1	CUFF.13818.11	TSS29108
chr14	Cufflinks	exon	122104376	122105441	.	-	.	XLOC_021814	TCONS_00054910	=	1	A330035P11Rik	ENSMUST00000144926.1	ENSMUST00000131416.2	TSS35170
chr19	Cufflinks	exon	12585868	12586344	.	-	.	XLOC_032835	TCONS_00081900	=	1	A330040F15Rik	ENSMUST00000136697.1	ENSMUST00000136697.1	TSS52724
chr9	Cufflinks	exon	86695460	86695702	.	+	.	XLOC_066330	TCONS_00174558	=	1	A330041J22Rik	ENSMUST00000150367.3	ENSMUST00000150367.3	TSS110051
chr2	Cufflinks	exon	75177522	75177658	.	-	.	XLOC_037530	TCONS_00094502	=	2	A330043C09Rik	ENSMUST00000139823.1	ENSMUST00000139823.1	TSS60782
chr13	Cufflinks	exon	48272416	48272815	.	-	.	XLOC_017860	TCONS_00045874	=	1	A330048O09Rik	ENSMUST00000180777.1	ENSMUST00000180777.1	TSS29113
chr5	Cufflinks	exon	74172161	74176050	.	-	.	XLOC_050652	TCONS_00131522	=	1	A330058E17Rik	ENSMUST00000200757.1	ENSMUST00000200757.1	TSS83614
chr2	Cufflinks	exon	91237722	91238352	.	+	.	XLOC_035054	TCONS_00087083	=	2	A330069E16Rik	ENSMUST00000181191.1	ENSMUST00000181191.1	TSS56255
chr3	Cufflinks	exon	80212400	80213085	.	+	.	XLOC_039935	TCONS_00101372	=	3	A330069K06Rik	ENSMUST00000194077.1	ENSMUST00000194077.1	TSS64927
chr7	Cufflinks	exon	79510362	79511400	.	+	.	XLOC_057671	TCONS_00150787	=	1	A330074H02Rik	ENSMUST00000194667.1	ENSMUST00000194667.1	TSS95410
chr7	Cufflinks	exon	61981677	61981768	.	-	.	XLOC_060344	TCONS_00158564	=	5	A330076H08Rik	ENSMUST00000208822.1	ENSMUST00000208822.1	TSS100163
chr7	Cufflinks	exon	29573880	29573928	.	-	.	XLOC_059588	TCONS_00156512	=	2	A330087D11Rik	ENSMUST00000187265.2	ENSMUST00000187265.2	TSS98896
chr18	Cufflinks	exon	45683487	45685558	.	-	.	XLOC_031072	TCONS_00077796	=	1	A330093E20Rik	ENSMUST00000184346.1	CUFF.25385.1	TSS50045
chr18	Cufflinks	exon	77729681	77730478	.	-	.	XLOC_031302	TCONS_00078318	=	1	A330094K24Rik	ENSMUST00000180530.1	ENSMUST00000180530.1	TSS50391
chr13	Cufflinks	exon	29023176	29023212	.	+	.	XLOC_015968	TCONS_00041697	j	2	A330102I10Rik	ENSMUST00000145801.1	CUFF.12931.1	TSS26531
chr6	Cufflinks	exon	67116625	67117034	.	+	.	XLOC_052713	TCONS_00137473	=	3	A430010J10Rik	ENSMUST00000181304.3	ENSMUST00000204608.1	TSS87290
chr2	Cufflinks	exon	52434487	52434885	.	+	.	XLOC_034532	TCONS_00085972	=	3	A430018G15Rik	ENSMUST00000124210.7	ENSMUST00000143821.1	TSS55498
chr9	Cufflinks	exon	72011376	72013019	.	-	.	XLOC_067864	TCONS_00178964	=	1	A430027C01Rik	ENSMUST00000194599.1	ENSMUST00000194599.1	TSS112810
chr1	Cufflinks	exon	189344378	189344873	.	+	.	XLOC_002772	TCONS_00007065	=	2	A430027H14Rik	ENSMUST00000191809.1	ENSMUST00000192797.1	TSS4366
chr1	Cufflinks	exon	136247662	136248444	.	+	.	XLOC_001907	TCONS_00004891	=	1	A430034D21Rik	ENSMUST00000194339.1	ENSMUST00000194339.1	TSS3014
chr6	Cufflinks	exon	8491222	8491269	.	-	.	XLOC_054178	TCONS_00141342	=	3	A430035B10Rik	ENSMUST00000124104.7	CUFF.41721.1	TSS89650
chr10	Cufflinks	exon	128499364	128499526	.	+	.	XLOC_006920	TCONS_00018663	=	1	A430046D13Rik	ENSMUST00000180477.1	ENSMUST00000180477.1	TSS11406
chr2	Cufflinks	exon	133452753	133452875	.	+	.	XLOC_035653	TCONS_00088911	=	4	A430048G15Rik	ENSMUST00000149965.1	ENSMUST00000149965.1	TSS57332
chr1	Cufflinks	exon	156290102	156290747	.	-	.	XLOC_004576	TCONS_00012239	=	1	A430050A11Rik	ENSMUST00000195348.1	ENSMUST00000195348.1	TSS7530
chr14	Cufflinks	exon	21848447	21849079	.	+	.	XLOC_019021	TCONS_00048913	=	1	A430057M04Rik	ENSMUST00000170150.7	ENSMUST00000169054.1	TSS31003
chr3	Cufflinks	exon	131023839	131026370	.	-	.	XLOC_042871	TCONS_00109483	=	1	A430072C10Rik	ENSMUST00000197848.1	ENSMUST00000197848.1	TSS69894
chr5	Cufflinks	exon	107726398	107726666	.	+	.	XLOC_048990	TCONS_00126552	=	1	A430072P03Rik	ENSMUST00000161480.1	ENSMUST00000162148.1	TSS80491
chr5	Cufflinks	exon	109769407	109769955	.	-	.	XLOC_051050	TCONS_00132634	=	1	A430073D23Rik	ENSMUST00000196262.1	ENSMUST00000196262.1	TSS84292
chr6	Cufflinks	exon	86480666	86480830	.	-	.	XLOC_055061	TCONS_00143640	=	5	A430078I02Rik	ENSMUST00000129343.7	ENSMUST00000154066.1	TSS91070
chr19	Cufflinks	exon	10785418	10785643	.	+	.	XLOC_031635	TCONS_00079248	j	4	A430093F15Rik	ENSMUST00000186596.5	CUFF.31070.1	TSS50963
chr1	Cufflinks	exon	186749396	186750165	.	+	.	XLOC_002701	TCONS_00006960	=	1	A430105J06Rik	ENSMUST00000180869.1	CUFF.3047.1	TSS4281
chr11	Cufflinks	exon	53564764	53565714	.	-	.	XLOC_010993	TCONS_00029946	=	1	A430108G06Rik	ENSMUST00000155165.1	ENSMUST00000153461.1	TSS18664
chr5	Cufflinks	exon	136345884	136350231	.	-	.	XLOC_051531	TCONS_00134230	=	1	A430110C17Rik	ENSMUST00000195666.1	ENSMUST00000195666.1	TSS85305
chr2	Cufflinks	exon	147710979	147711107	.	+	.	XLOC_035962	TCONS_00089507	=	2	A530006G24Rik	ENSMUST00000152542.1	ENSMUST00000152542.1	TSS57748
chr2	Cufflinks	exon	125276651	125277172	.	+	.	XLOC_035460	TCONS_00088327	=	2	A530010F05Rik	ENSMUST00000146845.1	ENSMUST00000146845.1	TSS57014
chr2	Cufflinks	exon	167639246	167640792	.	+	.	XLOC_036328	TCONS_00090651	o	1	A530013C23Rik	ENSMUST00000141923.1	CUFF.34302.1	TSS58425
chr11	Cufflinks	exon	61865203	61866216	.	-	.	XLOC_011152	TCONS_00030397	=	1	A530017D24Rik	ENSMUST00000101077.2	ENSMUST00000148413.2	TSS18949
chr3	Cufflinks	exon	121533575	121536206	.	+	.	XLOC_040653	TCONS_00103565	=	4	A530020G20Rik	ENSMUST00000181070.2	ENSMUST00000181070.2	TSS66207
chr7	Cufflinks	exon	83155177	83155243	.	+	.	XLOC_057733	TCONS_00150963	=	2	A530021J07Rik	ENSMUST00000208611.1	ENSMUST00000208699.1	TSS95526
chr16	Cufflinks	exon	19243525	19244834	.	+	.	XLOC_024867	TCONS_00061982	=	1	A530030E21Rik	ENSMUST00000199551.1	ENSMUST00000199551.1	TSS39918
chr1	Cufflinks	exon	85111809	85111959	.	+	.	XLOC_001207	TCONS_00003192	=	3	A530040E14Rik	ENSMUST00000162353.7	ENSMUST00000162453.7	TSS1899
chr3	Cufflinks	exon	104499320	104501607	.	-	.	XLOC_042410	TCONS_00108250	=	1	A530041M06Rik	ENSMUST00000199690.1	ENSMUST00000199690.1	TSS69107
chr6	Cufflinks	exon	60397559	60397660	.	-	.	XLOC_054678	TCONS_00142788	=	2	A530053G22Rik	ENSMUST00000205153.1	ENSMUST00000060147.6	TSS90498
chr1	Cufflinks	exon	106400178	106401561	.	-	.	XLOC_004036	TCONS_00010767	=	1	A530053M12Rik	ENSMUST00000187918.1	ENSMUST00000187918.1	TSS6571
chr2	Cufflinks	exon	114058126	114058213	.	+	.	XLOC_035333	TCONS_00087861	j	3	A530058N18Rik	ENSMUST00000131299.7	CUFF.33656.13	TSS56715
chr4	Cufflinks	exon	16265008	16266225	.	+	.	XLOC_043537	TCONS_00111281	o	2	A530072M11Rik	ENSMUST00000151122.1	CUFF.35551.3	TSS70962
chr14	Cufflinks	exon	45666623	45668279	.	-	.	XLOC_021062	TCONS_00053124	=	1	A530076I17Rik	ENSMUST00000138379.1	ENSMUST00000138379.1	TSS33960
chr9	Cufflinks	exon	122885080	122887229	.	-	.	XLOC_068563	TCONS_00181174	=	1	A530083I20Rik	ENSMUST00000180486.7	ENSMUST00000180486.7	TSS114175
chr3	Cufflinks	exon	153309370	153312745	.	-	.	XLOC_043240	TCONS_00110428	=	1	A530083M17Rik	ENSMUST00000199877.1	ENSMUST00000199877.1	TSS70535
chr13	Cufflinks	exon	69541716	69543357	.	+	.	XLOC_016601	TCONS_00043168	x	1	A530095I07Rik	ENSMUST00000070942.1	CUFF.12108.1	TSS27377
chr8	Cufflinks	exon	8341071	8342428	.	+	.	XLOC_061772	TCONS_00163128	=	2	A630009H07Rik	ENSMUST00000208485.1	ENSMUST00000208485.1	TSS102891
chr11	Cufflinks	exon	52276055	52276441	.	+	.	XLOC_009149	TCONS_00024360	=	1	A630014C17Rik	ENSMUST00000150973.1	ENSMUST00000150973.1	TSS15056
chr5	Cufflinks	exon	110525604	110525980	.	+	.	XLOC_049061	TCONS_00126827	j	4	A630023P12Rik	ENSMUST00000141532.7	CUFF.42903.4	TSS80625
chr4	Cufflinks	exon	127561036	127561214	.	+	.	XLOC_045124	TCONS_00115226	=	2	A630031M04Rik	ENSMUST00000146587.1	ENSMUST00000146587.1	TSS73502
chr1	Cufflinks	exon	171681562	171681933	.	-	.	XLOC_004814	TCONS_00013099	=	2	A630035G10Rik	ENSMUST00000194468.1	ENSMUST00000194468.1	TSS7995
chr2	Cufflinks	exon	74101910	74102342	.	-	.	XLOC_037516	TCONS_00094462	=	2	A630050E04Rik	ENSMUST00000151443.1	ENSMUST00000151443.1	TSS60755
chr11	Cufflinks	exon	29173399	29173558	.	-	.	XLOC_010669	TCONS_00029110	=	2	A630052C17Rik	ENSMUST00000129876.1	ENSMUST00000129876.1	TSS18135
chr12	Cufflinks	exon	100941742	100941965	.	+	.	XLOC_013688	TCONS_00036833	=	1	A630072L19Rik	ENSMUST00000180617.1	ENSMUST00000180617.1	TSS23213
chr5	Cufflinks	exon	20950989	20956398	.	+	.	XLOC_047904	TCONS_00123532	=	1	A630072M18Rik	ENSMUST00000190567.1	ENSMUST00000190567.1	TSS78624
chr2	Cufflinks	exon	170064590	170064645	.	-	.	XLOC_038909	TCONS_00098414	=	2	A630075F10Rik	ENSMUST00000180895.1	ENSMUST00000180895.1	TSS63228
chr7	Cufflinks	exon	98562843	98562990	.	-	.	XLOC_060734	TCONS_00159767	=	2	A630091E08Rik	ENSMUST00000069035.5	ENSMUST00000069035.5	TSS100887
chr1	Cufflinks	exon	186558368	186558472	.	-	.	XLOC_005017	TCONS_00013816	=	2	A730004F24Rik	ENSMUST00000193084.1	ENSMUST00000193084.1	TSS8415
chr3	Cufflinks	exon	94994410	94996108	.	-	.	XLOC_042234	TCONS_00107728	=	1	A730011C13Rik	ENSMUST00000141787.1	ENSMUST00000141787.1	TSS68780
chr1	Cufflinks	exon	192833118	192835214	.	-	.	XLOC_005087	TCONS_00014106	=	1	A730013G03Rik	ENSMUST00000195012.1	ENSMUST00000195012.1	TSS8576
chr2	Cufflinks	exon	130896835	130898287	.	-	.	XLOC_038297	TCONS_00096686	o	2	A730017L22Rik	ENSMUST00000128176.1	CUFF.32978.1	TSS62145
chr6	Cufflinks	exon	61179984	61180061	.	-	.	XLOC_054688	TCONS_00142808	=	2	A730020E08Rik	ENSMUST00000204848.1	ENSMUST00000181288.1	TSS90513
chr3	Cufflinks	exon	121637440	121637694	.	-	.	XLOC_042740	TCONS_00109095	=	2	A730020M07Rik	ENSMUST00000196621.4	ENSMUST00000196621.4	TSS69659
chr2	Cufflinks	exon	164190162	164190312	.	+	.	XLOC_036257	TCONS_00090428	=	3	A730032A03Rik	ENSMUST00000143202.7	ENSMUST00000143202.7	TSS58284
chr5	Cufflinks	exon	98184169	98184768	.	-	.	XLOC_050910	TCONS_00132144	j	2	A730035I17Rik	ENSMUST00000057889.7	CUFF.40273.1	TSS84024
chr2	Cufflinks	exon	129231809	129231971	.	+	.	XLOC_035541	TCONS_00088588	=	2	A730036I17Rik	ENSMUST00000143346.7	ENSMUST00000148548.1	TSS57153
chr8	Cufflinks	exon	24173904	24173982	.	+	.	XLOC_062098	TCONS_00163881	=	1	A730045E13Rik	ENSMUST00000066740.4	ENSMUST00000066740.4	TSS103378
chr7	Cufflinks	exon	73375517	73375774	.	-	.	XLOC_060456	TCONS_00158903	=	3	A730056A06Rik	ENSMUST00000181299.2	ENSMUST00000206959.1	TSS100365
chr15	Cufflinks	exon	78119706	78120420	.	+	.	XLOC_022655	TCONS_00056750	=	1	A730060N03Rik	ENSMUST00000174277.1	ENSMUST00000174277.1	TSS36388
chr9	Cufflinks	exon	72869652	72871561	.	+	.	XLOC_066149	TCONS_00174111	=	1	A730062M13Rik	ENSMUST00000192843.1	ENSMUST00000192843.1	TSS109765
chr13	Cufflinks	exon	40959928	40960148	.	-	.	XLOC_017729	TCONS_00045650	=	4	A730081D07Rik	ENSMUST00000153685.1	ENSMUST00000153685.1	TSS28940
chr7	Cufflinks	exon	114951307	114951356	.	+	.	XLOC_058326	TCONS_00152474	=	1	A730082K24Rik	ENSMUST00000205913.1	ENSMUST00000205795.1	TSS96513
chr9	Cufflinks	exon	122380575	122382360	.	-	.	XLOC_068556	TCONS_00181162	=	1	A730085K08Rik	ENSMUST00000177015.1	ENSMUST00000177015.1	TSS114166
chr5	Cufflinks	exon	76655929	76658355	.	-	.	XLOC_050703	TCONS_00131618	=	1	A730089K16Rik	ENSMUST00000194526.1	ENSMUST00000194526.1	TSS83684
chr3	Cufflinks	exon	65326153	65326383	.	-	.	XLOC_041851	TCONS_00106618	=	2	A730090N16Rik	ENSMUST00000160137.1	ENSMUST00000160137.1	TSS68081
chr9	Cufflinks	exon	91350214	91350953	.	-	.	XLOC_068134	TCONS_00179759	=	1	A730094K22Rik	ENSMUST00000193867.1	ENSMUST00000193867.1	TSS113272
chr8	Cufflinks	exon	125897914	125898454	.	+	.	XLOC_063342	TCONS_00167411	=	1	A730098A19Rik	ENSMUST00000188193.1	ENSMUST00000188193.1	TSS105395
chr1	Cufflinks	exon	154048109	154051550	.	-	.	XLOC_004555	TCONS_00012113	=	1	A830008E24Rik	ENSMUST00000185465.6	ENSMUST00000190485.1	TSS7473
chr13	Cufflinks	exon	91368990	91371424	.	-	.	XLOC_018361	TCONS_00047404	=	1	A830009L08Rik	ENSMUST00000181054.2	ENSMUST00000181054.2	TSS30040
chr6	Cufflinks	exon	138427360	138427407	.	+	.	XLOC_053868	TCONS_00140541	=	3	A830011K09Rik	ENSMUST00000159822.1	CUFF.44956.1	TSS89173
chr4	Cufflinks	exon	4187429	4188703	.	+	.	XLOC_043396	TCONS_00110770	=	2	A830012C17Rik	ENSMUST00000131498.1	ENSMUST00000131498.1	TSS70759
chr3	Cufflinks	exon	143243055	143243439	.	+	.	XLOC_040943	TCONS_00104503	=	1	A830019L24Rik	ENSMUST00000197226.4	CUFF.35249.2	TSS66718
chr19	Cufflinks	exon	35872700	35872912	.	-	.	XLOC_033107	TCONS_00082558	j	1	A830019P07Rik	ENSMUST00000178904.1	CUFF.31146.4	TSS53145
chr3	Cufflinks	exon	81802025	81802446	.	+	.	XLOC_039943	TCONS_00101473	=	1	A830029E22Rik	ENSMUST00000193672.1	ENSMUST00000193672.1	TSS64937
chr11	Cufflinks	exon	107547921	107548373	.	-	.	XLOC_012064	TCONS_00033124	=	2	A830035A12Rik	ENSMUST00000147445.1	ENSMUST00000147445.1	TSS20758
chr11	Cufflinks	exon	99418529	99420129	.	+	.	XLOC_010011	TCONS_00027052	=	3	A830036E02Rik	ENSMUST00000126470.1	ENSMUST00000139095.1	TSS16766
chr14	Cufflinks	exon	23292291	23293643	.	-	.	XLOC_020771	TCONS_00052465	=	1	A830039N20Rik	ENSMUST00000145596.1	ENSMUST00000145596.1	TSS33509
chr18	Cufflinks	exon	32377688	32378284	.	-	.	XLOC_030954	TCONS_00077510	=	3	A830052D11Rik	ENSMUST00000181729.1	ENSMUST00000181729.1	TSS49838
chr7	Cufflinks	exon	73737929	73741024	.	-	.	XLOC_060478	TCONS_00158959	=	1	A830073O21Rik	ENSMUST00000205693.1	ENSMUST00000205693.1	TSS100388
chr13	Cufflinks	exon	78231218	78231413	.	+	.	XLOC_016734	TCONS_00043413	=	2	A830082K12Rik	ENSMUST00000145613.7	ENSMUST00000131564.7	TSS27543
chr3	Cufflinks	exon	26196681	26196694	.	+	.	XLOC_039340	TCONS_00099735	o	1	A830092H15Rik	ENSMUST00000195446.1	CUFF.32582.1	TSS63941
chr3	Cufflinks	exon	14971201	14971348	.	+	.	XLOC_039242	TCONS_00099380	=	1	A930001A20Rik	ENSMUST00000182586.1	ENSMUST00000182586.1	TSS63721
chr19	Cufflinks	exon	4439559	4439670	.	+	.	XLOC_031461	TCONS_00078694	=	1	A930001C03Rik	ENSMUST00000154407.7	ENSMUST00000133871.7	TSS50641
chr7	Cufflinks	exon	90871603	90872780	.	+	.	XLOC_057823	TCONS_00151241	=	1	A930002H02Rik	ENSMUST00000208672.1	ENSMUST00000208672.1	TSS95679
chr3	Cufflinks	exon	107090880	107091040	.	+	.	XLOC_040465	TCONS_00103080	=	1	A930002I21Rik	ENSMUST00000060946.3	ENSMUST00000060946.3	TSS65935
chr5	Cufflinks	exon	22744019	22746907	.	-	.	XLOC_050066	TCONS_00129721	=	1	A930003O13Rik	ENSMUST00000199056.1	ENSMUST00000196218.1	TSS82504
chr4	Cufflinks	exon	131878628	131883237	.	+	.	XLOC_045208	TCONS_00115522	=	1	A930004J17Rik	ENSMUST00000192689.1	ENSMUST00000192689.1	TSS73677
chr5	Cufflinks	exon	115420597	115422500	.	-	.	XLOC_051160	TCONS_00133101	=	1	A930005G22Rik	ENSMUST00000201293.1	ENSMUST00000201293.1	TSS84542
chr3	Cufflinks	exon	115886322	115886375	.	-	.	XLOC_042672	TCONS_00108850	=	2	A930005H10Rik	ENSMUST00000188260.6	ENSMUST00000187055.1	TSS69507
chr1	Cufflinks	exon	34269882	34271128	.	-	.	XLOC_003192	TCONS_00008189	=	1	A930005N03Rik	ENSMUST00000194920.1	ENSMUST00000194920.1	TSS5038
chr2	Cufflinks	exon	103338601	103340550	.	-	.	XLOC_037957	TCONS_00095551	=	1	A930006I01Rik	ENSMUST00000139065.1	ENSMUST00000139065.1	TSS61469
chr16	Cufflinks	exon	91465027	91465636	.	+	.	XLOC_025681	TCONS_00063925	j	1	A930006K02Rik	ENSMUST00000149172.1	CUFF.28411.1	TSS41163
chr9	Cufflinks	exon	96705828	96706882	.	+	.	XLOC_066521	TCONS_00174981	=	1	A930006L05Rik	ENSMUST00000186821.1	ENSMUST00000186821.1	TSS110332
chr19	Cufflinks	exon	29488444	29488583	.	-	.	XLOC_033013	TCONS_00082326	=	2	A930007I19Rik	ENSMUST00000181726.1	ENSMUST00000180986.7	TSS52992
chr18	Cufflinks	exon	44672975	44673587	.	+	.	XLOC_030070	TCONS_00075515	=	4	A930012L18Rik	ENSMUST00000181094.1	ENSMUST00000181094.1	TSS48555
chr2	Cufflinks	exon	57236227	57236972	.	-	.	XLOC_037331	TCONS_00093872	=	1	A930012O16Rik	ENSMUST00000156418.7	ENSMUST00000146529.1	TSS60416
chr3	Cufflinks	exon	10304791	10305120	.	+	.	XLOC_039213	TCONS_00099251	=	1	A930014E01Rik	ENSMUST00000194572.2	ENSMUST00000194572.2	TSS63682
chr6	Cufflinks	exon	142973381	142973818	.	+	.	XLOC_054003	TCONS_00140782	=	2	A930014E10Rik	ENSMUST00000205115.1	ENSMUST00000205115.1	TSS89357
chr17	Cufflinks	exon	35994453	35994560	.	+	.	XLOC_027345	TCONS_00068858	=	1	A930015D03Rik	ENSMUST00000173900.1	ENSMUST00000173900.1	TSS44205
chr7	Cufflinks	exon	19418812	19419553	.	-	.	XLOC_059350	TCONS_00155731	=	1	A930016O22Rik	ENSMUST00000208685.1	ENSMUST00000047020.1	TSS98420
chr2	Cufflinks	exon	146266576	146267160	.	+	.	XLOC_035936	TCONS_00089469	=	4	A930019D19Rik	ENSMUST00000135360.1	ENSMUST00000135360.1	TSS57714
chr5	Cufflinks	exon	122994363	122994532	.	+	.	XLOC_049346	TCONS_00127669	=	2	A930024E05Rik	ENSMUST00000148466.1	ENSMUST00000148466.1	TSS81182
chr17	Cufflinks	exon	15375532	15376375	.	+	.	XLOC_026875	TCONS_00067395	=	2	A930024N18Rik	ENSMUST00000181251.1	ENSMUST00000181251.1	TSS43270
chr3	Cufflinks	exon	58697561	58698668	.	+	.	XLOC_039757	TCONS_00100918	=	1	A930028O11Rik	ENSMUST00000197219.1	ENSMUST00000197219.1	TSS64651
chr17	Cufflinks	exon	69382727	69382736	.	-	.	XLOC_029072	TCONS_00073452	u	2	A930029G22Rik	ENSMUST00000181032.1	CUFF.22600.1	TSS47096
chr7	Cufflinks	exon	99900192	99904156	.	-	.	XLOC_060760	TCONS_00159849	=	1	A930030B08Rik	ENSMUST00000207625.1	ENSMUST00000207625.1	TSS100938
chr4	Cufflinks	exon	131000832	131001312	.	-	.	XLOC_047034	TCONS_00121156	=	1	A930031H19Rik	ENSMUST00000130882.7	ENSMUST00000153810.1	TSS77079
chr13	Cufflinks	exon	63567098	63568054	.	-	.	XLOC_018089	TCONS_00046590	=	1	A930032L01Rik	ENSMUST00000195845.1	ENSMUST00000195845.1	TSS29527
chr3	Cufflinks	exon	126966475	126967519	.	-	.	XLOC_042796	TCONS_00109271	=	1	A930036I15Rik	ENSMUST00000196018.1	ENSMUST00000196018.1	TSS69767
chr9	Cufflinks	exon	107680082	107681281	.	+	.	XLOC_066712	TCONS_00175539	=	1	A930036K24Rik	ENSMUST00000194146.1	ENSMUST00000194146.1	TSS110686
chr14	Cufflinks	exon	34763533	34763577	.	+	.	XLOC_019251	TCONS_00049436	=	3	A930038B10Rik	ENSMUST00000180412.1	ENSMUST00000180412.1	TSS31376
chr5	Cufflinks	exon	107631718	107631796	.	-	.	XLOC_050990	TCONS_00132477	=	2	A930041C12Rik	ENSMUST00000149156.1	ENSMUST00000149156.1	TSS84193
chr2	Cufflinks	exon	118270233	118270454	.	-	.	XLOC_038122	TCONS_00096029	=	1	A930104D05Rik	ENSMUST00000128601.1	ENSMUST00000128601.1	TSS61755
chr8	Cufflinks	exon	47675391	47677055	.	+	.	XLOC_062352	TCONS_00164812	=	1	AA386476	ENSMUST00000098781.2	ENSMUST00000098781.2	TSS103829
chr2	Cufflinks	exon	152076633	152076808	.	-	.	XLOC_038610	TCONS_00097431	=	2	AA387200	ENSMUST00000147463.1	ENSMUST00000147463.1	TSS62641
chr11	Cufflinks	exon	83291743	83292097	.	+	.	XLOC_009683	TCONS_00026055	=	1	AA465934	ENSMUST00000177150.1	ENSMUST00000176016.1	TSS16134
chr7	Cufflinks	exon	110057987	110061325	.	-	.	XLOC_061057	TCONS_00160610	=	1	AA474408	ENSMUST00000098110.2	ENSMUST00000098110.2	TSS101445
chr2	Cufflinks	exon	25332148	25332571	.	-	.	XLOC_036957	TCONS_00092427	=	2	AA543186	ENSMUST00000180841.1	ENSMUST00000180841.1	TSS59536
chr6	Cufflinks	exon	10974262	10974378	.	-	.	XLOC_054206	TCONS_00141398	=	3	AA545190	ENSMUST00000203495.2	ENSMUST00000205141.1	TSS89691
chr2	Cufflinks	exon	27331081	27331297	.	+	.	XLOC_034078	TCONS_00084780	=	2	AA645442	ENSMUST00000156020.1	ENSMUST00000156020.1	TSS54649
chr8	Cufflinks	exon	85339343	85339407	.	+	.	XLOC_062893	TCONS_00166255	=	1	AA672651	ENSMUST00000151550.1	ENSMUST00000151550.1	TSS104699
chr16	Cufflinks	exon	17922043	17923208	.	+	.	XLOC_024848	TCONS_00061888	=	1	AA914427	ENSMUST00000193194.1	ENSMUST00000193194.1	TSS39866
chr4	Cufflinks	exon	138396000	138397714	.	+	.	XLOC_045308	TCONS_00115893	=	2	AB041806	ENSMUST00000062902.6	ENSMUST00000062902.6	TSS73918
chr7	Cufflinks	exon	110766677	110769345	.	-	.	XLOC_061065	TCONS_00160648	=	1	AC122844.3	ENSMUST00000209731.1	ENSMUST00000209731.1	TSS101484
chr7	Cufflinks	exon	45631758	45631795	.	-	.	XLOC_059958	TCONS_00157907	=	1	AC149057.2	ENSMUST00000211418.1	ENSMUST00000209998.1	TSS99670
chr7	Cufflinks	exon	45551540	45551615	.	-	.	XLOC_059955	TCONS_00157891	=	2	AC151602.13	ENSMUST00000210460.1	ENSMUST00000210460.1	TSS99664
chr7	Cufflinks	exon	45574413	45574522	.	-	.	XLOC_059956	TCONS_00157896	=	3	AC151602.15	ENSMUST00000210383.1	ENSMUST00000211209.1	TSS99666
chr3	Cufflinks	exon	152680759	152681432	.	+	.	XLOC_041059	TCONS_00104863	=	4	AI115009	ENSMUST00000181093.1	ENSMUST00000181093.1	TSS66923
chr7	Cufflinks	exon	89441507	89441928	.	+	.	XLOC_057801	TCONS_00151118	=	2	AI314278	ENSMUST00000209026.1	ENSMUST00000207391.1	TSS95625
chr4	Cufflinks	exon	53263740	53263831	.	-	.	XLOC_046201	TCONS_00118475	=	2	AI427809	ENSMUST00000123127.2	ENSMUST00000123044.1	TSS75487
chr5	Cufflinks	exon	123137955	123138109	.	-	.	XLOC_051272	TCONS_00133482	=	3	AI480526	ENSMUST00000159072.1	ENSMUST00000159072.1	TSS84795
chr3	Cufflinks	exon	107039504	107039570	.	+	.	XLOC_040464	TCONS_00103077	=	1	AI504432	ENSMUST00000070085.5	ENSMUST00000070085.5	TSS65933
chr5	Cufflinks	exon	23711116	23711150	.	-	.	XLOC_050080	TCONS_00129760	=	2	AI506816	ENSMUST00000198331.1	ENSMUST00000197153.1	TSS82526
chr4	Cufflinks	exon	141614026	141614089	.	+	.	XLOC_045364	TCONS_00116086	=	1	AI507597	ENSMUST00000144017.7	ENSMUST00000144017.7	TSS74034
chr3	Cufflinks	exon	154331997	154332798	.	+	.	XLOC_041078	TCONS_00104904	=	1	AI606473	ENSMUST00000177201.1	ENSMUST00000181234.1	TSS66951
chr2	Cufflinks	exon	147361541	147361832	.	-	.	XLOC_038417	TCONS_00097084	=	1	AI646519	ENSMUST00000140987.1	ENSMUST00000140987.1	TSS62380
chr11	Cufflinks	exon	83224210	83224310	.	+	.	XLOC_009678	TCONS_00026042	=	2	AI662270	ENSMUST00000145461.7	ENSMUST00000143673.1	TSS16126
chr4	Cufflinks	exon	3256717	3258092	.	+	.	XLOC_043340	TCONS_00110664	j	3	AI838599	ENSMUST00000145581.1	CUFF.35973.10	TSS70683
chr5	Cufflinks	exon	31570800	31570919	.	-	.	XLOC_050201	TCONS_00130226	=	2	AI839979	ENSMUST00000201790.1	ENSMUST00000200738.1	TSS82789
chr2	Cufflinks	exon	129178326	129178883	.	-	.	XLOC_038265	TCONS_00096576	j	2	AI847159	ENSMUST00000148997.7	CUFF.32211.2	TSS62081
chr3	Cufflinks	exon	88199102	88201727	.	-	.	XLOC_042066	TCONS_00107254	=	1	AI849053	ENSMUST00000181021.1	ENSMUST00000181021.1	TSS68457
chr16	Cufflinks	exon	26040685	26040870	.	-	.	XLOC_026070	TCONS_00065144	=	3	AU015336	ENSMUST00000159040.1	ENSMUST00000159040.1	TSS41891
chr17	Cufflinks	exon	64555404	64555622	.	-	.	XLOC_028924	TCONS_00073217	=	4	AU016765	ENSMUST00000097295.9	ENSMUST00000097295.9	TSS46903
chr2	Cufflinks	exon	132724946	132726949	.	+	.	XLOC_035628	TCONS_00088860	o	2	AU019990	ENSMUST00000153028.7	CUFF.31464.1	TSS57303
chr7	Cufflinks	exon	75766701	75766914	.	-	.	XLOC_060499	TCONS_00159032	j	2	AU020206	ENSMUST00000181224.1	CUFF.46741.4	TSS100426
chr15	Cufflinks	exon	85593442	85593708	.	+	.	XLOC_022796	TCONS_00057201	=	5	AU022754	ENSMUST00000180441.1	ENSMUST00000180441.1	TSS36671
chr5	Cufflinks	exon	72496200	72496525	.	-	.	XLOC_050613	TCONS_00131395	=	1	AU023070	ENSMUST00000176972.1	ENSMUST00000176972.1	TSS83530
chr11	Cufflinks	exon	79483946	79484031	.	-	.	XLOC_011481	TCONS_00031379	=	4	AU040972	ENSMUST00000165610.1	ENSMUST00000165610.1	TSS19635
chr8	Cufflinks	exon	57314515	57314614	.	-	.	XLOC_064154	TCONS_00169288	=	5	AV026068	ENSMUST00000185946.6	ENSMUST00000189169.6	TSS106644
chr2	Cufflinks	exon	120862188	120862324	.	+	.	XLOC_035412	TCONS_00088145	=	2	AV039307	ENSMUST00000133643.7	ENSMUST00000133643.7	TSS56900
chr9	Cufflinks	exon	7669429	7669672	.	-	.	XLOC_067071	TCONS_00176739	=	1	AV064505	ENSMUST00000124572.1	ENSMUST00000124572.1	TSS111422
chr2	Cufflinks	exon	132253357	132253529	.	+	.	XLOC_035615	TCONS_00088833	=	1	AV099323	ENSMUST00000124336.1	ENSMUST00000124336.1	TSS57280
chr3	Cufflinks	exon	88201510	88203481	.	+	.	XLOC_040040	TCONS_00101715	=	2	AW047730	ENSMUST00000181406.1	ENSMUST00000181406.1	TSS65090
chr19	Cufflinks	exon	11050388	11050524	.	-	.	XLOC_032770	TCONS_00081752	j	3	AW112010	ENSMUST00000099676.4	CUFF.31079.3	TSS52632
chr15	Cufflinks	exon	82982870	82982955	.	+	.	XLOC_022748	TCONS_00057057	=	1	AW121686	ENSMUST00000181049.1	ENSMUST00000181049.1	TSS36582
chr13	Cufflinks	exon	93718884	93719175	.	-	.	XLOC_018379	TCONS_00047451	=	3	AW495222	ENSMUST00000149839.1	ENSMUST00000149839.1	TSS30074
chr6	Cufflinks	exon	95297785	95297925	.	-	.	XLOC_055320	TCONS_00144235	j	3	AY512915	ENSMUST00000162315.7	CUFF.43881.4	TSS91467
chr8	Cufflinks	exon	45063181	45063308	.	-	.	XLOC_064050	TCONS_00169007	=	3	AY512931	ENSMUST00000139751.1	ENSMUST00000139751.1	TSS106447
chr2	Cufflinks	exon	169962015	169963187	.	-	.	XLOC_038908	TCONS_00098413	=	1	AY702102	ENSMUST00000194651.1	ENSMUST00000194651.1	TSS63227
chr17	Cufflinks	exon	50239404	50241524	.	+	.	XLOC_027581	TCONS_00069482	=	1	AY702103	ENSMUST00000180996.1	ENSMUST00000086914.5	TSS44574
chr5	Cufflinks	exon	30954405	30954453	.	+	.	XLOC_048046	TCONS_00124002	j	7	Abhd1	ENSMUST00000202401.3	CUFF.39164.4	TSS78895
chr5	Cufflinks	exon	135013085	135013154	.	-	.	XLOC_051496	TCONS_00134118	=	3	Abhd11os	ENSMUST00000136022.7	ENSMUST00000154060.1	TSS85235
chr2	Cufflinks	exon	155556799	155556930	.	-	.	XLOC_038674	TCONS_00097613	=	4	Acss2os	ENSMUST00000148685.1	ENSMUST00000148685.1	TSS62751
chr11	Cufflinks	exon	80177156	80177629	.	-	.	XLOC_011494	TCONS_00031416	=	3	Adap2os	ENSMUST00000140556.1	ENSMUST00000140556.1	TSS19658
chr17	Cufflinks	exon	12741311	12741424	.	+	.	XLOC_026840	TCONS_00067311	=	1	Airn	ENSMUST00000160932.1	ENSMUST00000160932.1	TSS43212
chr4	Cufflinks	exon	63393729	63394018	.	+	.	XLOC_044203	TCONS_00112911	=	3	Aknaos	ENSMUST00000144095.1	ENSMUST00000144095.1	TSS71989
chr2	Cufflinks	exon	93983003	93983575	.	+	.	XLOC_035112	TCONS_00087281	=	4	Alkbh3os1	ENSMUST00000136886.7	ENSMUST00000028621.5	TSS56367
chr14	Cufflinks	exon	25869599	25870266	.	-	.	XLOC_020805	TCONS_00052554	=	2	Anxa11os	ENSMUST00000184083.1	ENSMUST00000184083.1	TSS33556
chr1	Cufflinks	exon	71657045	71657166	.	+	.	XLOC_000959	TCONS_00002536	j	3	Apol7d	ENSMUST00000097699.2	CUFF.364.1	TSS1493
chr11	Cufflinks	exon	85237140	85237247	.	+	.	XLOC_009720	TCONS_00026185	=	2	Appbp2os	ENSMUST00000206972.1	ENSMUST00000136454.1	TSS16209
chr14	Cufflinks	exon	26628407	26628731	.	-	.	XLOC_020822	TCONS_00052611	=	1	Arf4os	ENSMUST00000166902.1	ENSMUST00000166902.1	TSS33591
chr2	Cufflinks	exon	44065234	44065324	.	-	.	XLOC_037234	TCONS_00093512	=	3	Arhgap15os	ENSMUST00000139948.1	ENSMUST00000139948.1	TSS60217
chr9	Cufflinks	exon	51840939	51841045	.	-	.	XLOC_067683	TCONS_00178380	=	2	Arhgap20os	ENSMUST00000152203.7	ENSMUST00000125400.7	TSS112437
chr11	Cufflinks	exon	103363213	103363801	.	+	.	XLOC_010105	TCONS_00027351	=	1	Arhgap27os1	ENSMUST00000130556.1	ENSMUST00000130556.1	TSS16975
chr11	Cufflinks	exon	103359864	103361092	.	+	.	XLOC_010104	TCONS_00027350	=	2	Arhgap27os2	ENSMUST00000123812.1	ENSMUST00000123812.1	TSS16974
chr11	Cufflinks	exon	103347802	103350124	.	+	.	XLOC_010103	TCONS_00027349	=	4	Arhgap27os3	ENSMUST00000124462.2	ENSMUST00000124462.2	TSS16973
chr7	Cufflinks	exon	30520067	30520402	.	+	.	XLOC_056914	TCONS_00148564	=	8	Arhgap33os	ENSMUST00000124276.1	ENSMUST00000124276.1	TSS94115
chr12	Cufflinks	exon	40038099	40038505	.	+	.	XLOC_012936	TCONS_00035212	=	1	Arl4aos	ENSMUST00000135883.1	ENSMUST00000135883.1	TSS22128
chr3	Cufflinks	exon	153837613	153837686	.	-	.	XLOC_043261	TCONS_00110453	=	2	Asb17os	ENSMUST00000200329.1	ENSMUST00000200329.1	TSS70561
chrX	Cufflinks	exon	124407642	124407936	.	+	.	XLOC_069893	TCONS_00184425	=	1	Astx1a	ENSMUST00000179529.1	ENSMUST00000179529.1	TSS116090
chrX	Cufflinks	exon	124912927	124913107	.	+	.	XLOC_069898	TCONS_00184430	=	3	Astx1b	ENSMUST00000178608.1	ENSMUST00000178608.1	TSS116095
chrX	Cufflinks	exon	125735822	125736007	.	+	.	XLOC_069903	TCONS_00184435	=	2	Astx1c	ENSMUST00000177724.1	ENSMUST00000177724.1	TSS116100
chrX	Cufflinks	exon	123450926	123451111	.	-	.	XLOC_071528	TCONS_00188630	=	3	Astx2	ENSMUST00000179135.1	ENSMUST00000179135.1	TSS118577
chrX	Cufflinks	exon	126042545	126042839	.	+	.	XLOC_069907	TCONS_00184440	=	1	Astx3	ENSMUST00000123508.1	ENSMUST00000123508.1	TSS116104
chrX	Cufflinks	exon	124532561	124533047	.	+	.	XLOC_069895	TCONS_00184427	=	4	Astx4a	ENSMUST00000177683.1	ENSMUST00000177683.1	TSS116092
chrX	Cufflinks	exon	124661191	124661371	.	+	.	XLOC_069897	TCONS_00184429	=	3	Astx4b	ENSMUST00000179359.1	ENSMUST00000179359.1	TSS116094
chrX	Cufflinks	exon	125608081	125608567	.	+	.	XLOC_069901	TCONS_00184433	=	4	Astx4c	ENSMUST00000178390.1	ENSMUST00000178390.1	TSS116098
chrX	Cufflinks	exon	125919502	125919682	.	+	.	XLOC_069905	TCONS_00184438	=	3	Astx4d	ENSMUST00000123136.1	ENSMUST00000123136.1	TSS116102
chrX	Cufflinks	exon	123892443	123892628	.	-	.	XLOC_071532	TCONS_00188635	=	3	Astx5	ENSMUST00000179723.1	ENSMUST00000179723.1	TSS118581
chrX	Cufflinks	exon	123213009	123213303	.	-	.	XLOC_071525	TCONS_00188627	=	4	Astx6	ENSMUST00000180281.1	ENSMUST00000180281.1	TSS118574
chr4	Cufflinks	exon	155761385	155761777	.	+	.	XLOC_045658	TCONS_00116915	=	2	Atad3aos	ENSMUST00000174185.1	ENSMUST00000150777.1	TSS74534
chr10	Cufflinks	exon	81197204	81198439	.	+	.	XLOC_006251	TCONS_00016958	=	2	Atcayos	ENSMUST00000129834.1	ENSMUST00000129834.1	TSS10375
chr12	Cufflinks	exon	33228740	33228854	.	-	.	XLOC_014545	TCONS_00038633	=	5	Atxn7l1os1	ENSMUST00000155877.1	ENSMUST00000155877.1	TSS24422
chr12	Cufflinks	exon	33394697	33394760	.	-	.	XLOC_014546	TCONS_00038634	=	4	Atxn7l1os2	ENSMUST00000138617.1	ENSMUST00000138617.1	TSS24423
chr11	Cufflinks	exon	63413169	63414454	.	+	.	XLOC_009341	TCONS_00024876	=	1	B130011K05Rik	ENSMUST00000151765.1	ENSMUST00000151765.1	TSS15383
chr6	Cufflinks	exon	87830274	87832866	.	-	.	XLOC_055096	TCONS_00143754	=	1	B130021K23Rik	ENSMUST00000205226.1	ENSMUST00000205226.1	TSS91127
chr7	Cufflinks	exon	70489869	70489972	.	+	.	XLOC_057568	TCONS_00150558	j	14	B130024G19Rik	ENSMUST00000208041.1	CUFF.46102.2	TSS95251
chr16	Cufflinks	exon	87503202	87504033	.	+	.	XLOC_025634	TCONS_00063836	=	3	B130034C11Rik	ENSMUST00000176296.1	ENSMUST00000175717.1	TSS41100
chr15	Cufflinks	exon	98813377	98813527	.	+	.	XLOC_023051	TCONS_00057730	=	2	B130046B21Rik	ENSMUST00000181510.1	ENSMUST00000181510.1	TSS37024
chr7	Cufflinks	exon	127472098	127472266	.	+	.	XLOC_058528	TCONS_00153215	=	4	B130055M24Rik	ENSMUST00000147487.1	ENSMUST00000106292.7	TSS96930
chr14	Cufflinks	exon	15451451	15452423	.	+	.	XLOC_018917	TCONS_00048738	=	3	B230110C06Rik	ENSMUST00000181936.1	ENSMUST00000181388.7	TSS30867
chr6	Cufflinks	exon	138588905	138588992	.	+	.	XLOC_053870	TCONS_00140545	=	3	B230110G15Rik	ENSMUST00000190868.1	ENSMUST00000190868.1	TSS89176
chr8	Cufflinks	exon	23208512	23209362	.	+	.	XLOC_062092	TCONS_00163861	=	1	B230112G18Rik	ENSMUST00000192979.1	ENSMUST00000192979.1	TSS103365
chr6	Cufflinks	exon	45073566	45074794	.	+	.	XLOC_052455	TCONS_00136749	=	1	B230112I24Rik	ENSMUST00000203953.1	ENSMUST00000203953.1	TSS86898
chr5	Cufflinks	exon	116312360	116312468	.	+	.	XLOC_049204	TCONS_00127275	=	1	B230112J18Rik	ENSMUST00000128473.1	ENSMUST00000128473.1	TSS80899
chrX	Cufflinks	exon	134685632	134685724	.	-	.	XLOC_071592	TCONS_00188783	=	2	B230119M05Rik	ENSMUST00000154072.1	ENSMUST00000154072.1	TSS118666
chr7	Cufflinks	exon	141360880	141362036	.	-	.	XLOC_061568	TCONS_00162403	j	2	B230206H07Rik	ENSMUST00000134845.1	CUFF.49340.1	TSS102480
chr7	Cufflinks	exon	92408184	92411374	.	+	.	XLOC_057860	TCONS_00151317	=	1	B230206I08Rik	ENSMUST00000207479.1	ENSMUST00000207479.1	TSS95732
chr11	Cufflinks	exon	94155456	94155497	.	+	.	XLOC_009845	TCONS_00026554	=	5	B230206L02Rik	ENSMUST00000132584.7	ENSMUST00000132584.7	TSS16437
chr4	Cufflinks	exon	78214020	78214177	.	+	.	XLOC_044290	TCONS_00113048	=	2	B230208B08Rik	ENSMUST00000173049.1	ENSMUST00000173049.1	TSS72100
chr10	Cufflinks	exon	12921609	12921717	.	-	.	XLOC_007155	TCONS_00019114	=	2	B230208H11Rik	ENSMUST00000181073.7	ENSMUST00000180529.1	TSS11745
chr7	Cufflinks	exon	61546001	61546155	.	-	.	XLOC_060326	TCONS_00158544	=	2	B230209E15Rik	ENSMUST00000209115.1	ENSMUST00000211785.1	TSS100142
chr5	Cufflinks	exon	146192422	146195200	.	-	.	XLOC_051672	TCONS_00134738	j	3	B230303O12Rik	ENSMUST00000199119.1	CUFF.40796.1	TSS85653
chr7	Cufflinks	exon	118596425	118596838	.	+	.	XLOC_058364	TCONS_00152588	=	3	B230311B06Rik	ENSMUST00000208859.1	ENSMUST00000207610.1	TSS96563
chr2	Cufflinks	exon	180382107	180382266	.	-	.	XLOC_039054	TCONS_00098757	=	4	B230312C02Rik	ENSMUST00000145549.1	ENSMUST00000145549.1	TSS63446
chr8	Cufflinks	exon	60983437	60985908	.	+	.	XLOC_062466	TCONS_00165126	=	1	B230317F23Rik	ENSMUST00000052189.3	ENSMUST00000052189.3	TSS103987
chr6	Cufflinks	exon	83441810	83442105	.	+	.	XLOC_052955	TCONS_00138077	=	1	B230319C09Rik	ENSMUST00000063376.9	ENSMUST00000170986.1	TSS87673
chr7	Cufflinks	exon	35555367	35556935	.	+	.	XLOC_057052	TCONS_00148831	=	1	B230322F03Rik	ENSMUST00000181932.1	ENSMUST00000181932.1	TSS94305
chr9	Cufflinks	exon	69758740	69759157	.	+	.	XLOC_066059	TCONS_00173919	=	1	B230323A14Rik	ENSMUST00000180488.7	ENSMUST00000180488.7	TSS109633
chr3	Cufflinks	exon	158067186	158076112	.	-	.	XLOC_043296	TCONS_00110598	=	1	B230334C09Rik	ENSMUST00000200255.1	ENSMUST00000200255.1	TSS70633
chr11	Cufflinks	exon	115989931	115990037	.	-	.	XLOC_012174	TCONS_00033483	=	2	B230344G16Rik	ENSMUST00000180782.1	ENSMUST00000180782.1	TSS20972
chr17	Cufflinks	exon	45433852	45434227	.	+	.	XLOC_027506	TCONS_00069200	=	1	B230354K17Rik	ENSMUST00000181149.1	ENSMUST00000181149.1	TSS44416
chr10	Cufflinks	exon	14941126	14941135	.	-	.	XLOC_007181	TCONS_00019200	o	2	B230364G03Rik	ENSMUST00000181479.1	CUFF.2794.1	TSS11792
chr1	Cufflinks	exon	178313328	178315448	.	-	.	XLOC_004911	TCONS_00013436	=	1	B230369F24Rik	ENSMUST00000141846.1	ENSMUST00000141846.1	TSS8180
chr5	Cufflinks	exon	134176346	134177709	.	+	.	XLOC_049500	TCONS_00128151	=	1	B230377A18Rik	ENSMUST00000192921.1	ENSMUST00000192921.1	TSS81500
chr3	Cufflinks	exon	94959034	94959851	.	-	.	XLOC_042233	TCONS_00107727	=	1	B230398E01Rik	ENSMUST00000125186.1	ENSMUST00000125186.1	TSS68779
chr8	Cufflinks	exon	41017738	41017820	.	+	.	XLOC_062259	TCONS_00164535	=	1	B430010I23Rik	ENSMUST00000123703.1	ENSMUST00000152188.1	TSS103669
chr12	Cufflinks	exon	103897061	103898784	.	+	.	XLOC_013740	TCONS_00036940	=	2	B430119L08Rik	ENSMUST00000130054.1	ENSMUST00000130054.1	TSS23290
chr18	Cufflinks	exon	67323796	67324719	.	-	.	XLOC_031230	TCONS_00078127	=	2	B430212C06Rik	ENSMUST00000144078.7	ENSMUST00000128943.1	TSS50276
chr10	Cufflinks	exon	7780185	7781289	.	+	.	XLOC_005224	TCONS_00014540	=	1	B430219N15Rik	ENSMUST00000180853.1	ENSMUST00000180853.1	TSS8790
chr11	Cufflinks	exon	63187811	63188454	.	+	.	XLOC_009340	TCONS_00024875	=	2	B430319H21Rik	ENSMUST00000123420.1	ENSMUST00000123420.1	TSS15382
chr10	Cufflinks	exon	99298888	99299402	.	+	.	XLOC_006555	TCONS_00017698	=	1	B530045E10Rik	ENSMUST00000189035.1	ENSMUST00000189035.1	TSS10865
chr16	Cufflinks	exon	23218763	23219469	.	+	.	XLOC_024929	TCONS_00062229	=	2	B630019A10Rik	ENSMUST00000149488.1	ENSMUST00000149488.1	TSS40050
chr12	Cufflinks	exon	109695586	109696129	.	+	.	XLOC_013916	TCONS_00037352	=	1	B830012L14Rik	ENSMUST00000182785.1	ENSMUST00000182785.1	TSS23538
chr8	Cufflinks	exon	11075511	11076881	.	+	.	XLOC_061801	TCONS_00163185	=	4	B830042I05Rik	ENSMUST00000208333.1	ENSMUST00000208333.1	TSS102928
chr8	Cufflinks	exon	10876197	10876279	.	-	.	XLOC_063498	TCONS_00167770	=	3	B930025P03Rik	ENSMUST00000207718.1	ENSMUST00000207718.1	TSS105623
chr1	Cufflinks	exon	171500568	171504111	.	-	.	XLOC_004809	TCONS_00013080	=	1	B930036N10Rik	ENSMUST00000181170.1	ENSMUST00000181170.1	TSS7988
chr9	Cufflinks	exon	60688099	60690397	.	+	.	XLOC_065927	TCONS_00173628	=	2	B930082K07Rik	ENSMUST00000181046.1	ENSMUST00000181046.1	TSS109415
chr14	Cufflinks	exon	121249529	121253971	.	+	.	XLOC_020481	TCONS_00051821	=	2	B930095G15Rik	ENSMUST00000130256.2	ENSMUST00000130256.2	TSS33076
chr11	Cufflinks	exon	61504386	61505059	.	-	.	XLOC_011147	TCONS_00030371	=	1	B9d1os	ENSMUST00000137010.1	ENSMUST00000137010.1	TSS18937
chr4	Cufflinks	exon	103011868	103011965	.	-	.	XLOC_046642	TCONS_00119787	=	4	BB031773	ENSMUST00000148892.1	ENSMUST00000148892.1	TSS76240
chr3	Cufflinks	exon	57654404	57655579	.	-	.	XLOC_041720	TCONS_00106381	=	1	BB187690	ENSMUST00000198619.1	ENSMUST00000198619.1	TSS67886
chr2	Cufflinks	exon	106644059	106644169	.	-	.	XLOC_038007	TCONS_00095725	j	4	BB218582	ENSMUST00000135180.1	CUFF.30465.29	TSS61574
chr6	Cufflinks	exon	58965655	58965682	.	+	.	XLOC_052616	TCONS_00137174	o	1	BB365896	ENSMUST00000173978.1	CUFF.43650.4	TSS87150
chr2	Cufflinks	exon	57181655	57181754	.	-	.	XLOC_037329	TCONS_00093869	=	3	BB557941	ENSMUST00000126549.1	ENSMUST00000126549.1	TSS60414
chr13	Cufflinks	exon	100106795	100108339	.	-	.	XLOC_018436	TCONS_00047623	=	1	BC001981	ENSMUST00000191393.1	ENSMUST00000191393.1	TSS30175
chr17	Cufflinks	exon	16971171	16971241	.	+	.	XLOC_026887	TCONS_00067440	j	2	BC002059	ENSMUST00000190415.1	CUFF.22885.7	TSS43291
chr3	Cufflinks	exon	19681282	19681291	.	+	.	XLOC_039281	TCONS_00099461	o	1	BC002189	ENSMUST00000195674.1	CUFF.33716.1	TSS63780
chr11	Cufflinks	exon	112680922	112680950	.	-	.	XLOC_012100	TCONS_00033235	=	2	BC006965	ENSMUST00000124028.7	ENSMUST00000125873.7	TSS20826
chr2	Cufflinks	exon	103383979	103384516	.	-	.	XLOC_037959	TCONS_00095554	=	1	BC016548	ENSMUST00000144657.7	ENSMUST00000153797.1	TSS61471
chr11	Cufflinks	exon	116752349	116752586	.	+	.	XLOC_010306	TCONS_00027974	=	1	BC018473	ENSMUST00000156293.7	ENSMUST00000145570.7	TSS17381
chr17	Cufflinks	exon	36111426	36111478	.	+	.	XLOC_027348	TCONS_00068861	=	1	BC023719	ENSMUST00000174728.2	ENSMUST00000174728.2	TSS44208
chr7	Cufflinks	exon	26009889	26012391	.	+	.	XLOC_056798	TCONS_00148149	=	1	BC026762	ENSMUST00000206555.1	ENSMUST00000206555.1	TSS93835
chr17	Cufflinks	exon	24208861	24208999	.	+	.	XLOC_027072	TCONS_00067870	=	1	BC028777	ENSMUST00000148704.7	ENSMUST00000148704.7	TSS43563
chr5	Cufflinks	exon	143270075	143272513	.	+	.	XLOC_049651	TCONS_00128659	=	1	BC030343	ENSMUST00000199606.1	ENSMUST00000199606.1	TSS81829
chr15	Cufflinks	exon	4026924	4026996	.	-	.	XLOC_023169	TCONS_00058103	j	3	BC037032	ENSMUST00000194637.1	CUFF.17115.3	TSS37251
chr18	Cufflinks	exon	37805718	37807922	.	-	.	XLOC_031017	TCONS_00077644	=	1	BC037039	ENSMUST00000192003.1	ENSMUST00000192003.1	TSS49935
chr5	Cufflinks	exon	87911613	87911645	.	+	.	XLOC_048699	TCONS_00125865	=	3	BC037156	ENSMUST00000196993.1	ENSMUST00000196993.1	TSS80082
chr2	Cufflinks	exon	145675367	145675584	.	+	.	XLOC_035906	TCONS_00089396	=	1	BC039771	ENSMUST00000144661.1	ENSMUST00000144661.1	TSS57664
chr4	Cufflinks	exon	153950093	153950186	.	-	.	XLOC_047474	TCONS_00122500	=	2	BC039966	ENSMUST00000141582.1	ENSMUST00000141582.1	TSS77905
chr9	Cufflinks	exon	96435783	96438138	.	-	.	XLOC_068189	TCONS_00179893	=	1	BC043934	ENSMUST00000185694.1	ENSMUST00000185694.1	TSS113356
chr7	Cufflinks	exon	65609342	65609572	.	+	.	XLOC_057479	TCONS_00150326	=	3	BC046251	ENSMUST00000154632.1	ENSMUST00000154632.1	TSS95106
chr2	Cufflinks	exon	165857684	165858018	.	+	.	XLOC_036289	TCONS_00090542	=	1	BC046401	ENSMUST00000155786.1	ENSMUST00000155786.1	TSS58356
chr10	Cufflinks	exon	41746746	41746939	.	+	.	XLOC_005586	TCONS_00015352	=	1	BC048559	ENSMUST00000190793.1	ENSMUST00000190793.1	TSS9337
chr6	Cufflinks	exon	32751629	32752288	.	-	.	XLOC_054399	TCONS_00141996	=	1	BC049739	ENSMUST00000202626.1	ENSMUST00000202626.1	TSS90024
chr9	Cufflinks	exon	66798678	66799066	.	-	.	XLOC_067811	TCONS_00178790	=	1	BC050972	ENSMUST00000168475.1	ENSMUST00000168475.1	TSS112716
chr5	Cufflinks	exon	87963485	87966352	.	+	.	XLOC_048701	TCONS_00125874	=	1	BC051076	ENSMUST00000199477.1	ENSMUST00000199477.1	TSS80085
chr5	Cufflinks	exon	117315246	117315645	.	-	.	XLOC_051189	TCONS_00133178	=	2	BC051077	ENSMUST00000181440.2	ENSMUST00000181440.2	TSS84593
chr17	Cufflinks	exon	33908744	33909178	.	-	.	XLOC_028488	TCONS_00071979	=	2	BC051226	ENSMUST00000174467.1	ENSMUST00000172526.1	TSS46079
chr17	Cufflinks	exon	34092440	34092545	.	-	.	XLOC_028500	TCONS_00072032	=	3	BC051537	ENSMUST00000183290.1	ENSMUST00000183290.1	TSS46109
chr1	Cufflinks	exon	95328681	95331218	.	+	.	XLOC_001487	TCONS_00003952	=	1	BC055308	ENSMUST00000193380.1	ENSMUST00000193380.1	TSS2372
chr1	Cufflinks	exon	57200645	57202847	.	-	.	XLOC_003478	TCONS_00009063	=	1	BC055402	ENSMUST00000190488.1	ENSMUST00000190488.1	TSS5576
chr7	Cufflinks	exon	34250252	34251355	.	-	.	XLOC_059709	TCONS_00156910	=	1	BC060293	ENSMUST00000207005.1	ENSMUST00000207005.1	TSS99159
chrX	Cufflinks	exon	93183600	93183946	.	+	.	XLOC_069541	TCONS_00183479	=	2	BC061195	ENSMUST00000088133.3	ENSMUST00000088133.3	TSS115581
chrX	Cufflinks	exon	136743424	136743460	.	+	.	XLOC_070042	TCONS_00184752	j	2	BC065397	ENSMUST00000146801.7	CUFF.56984.5	TSS116281
chr9	Cufflinks	exon	72409670	72409867	.	-	.	XLOC_067873	TCONS_00178975	=	2	BC065403	ENSMUST00000180997.2	ENSMUST00000184796.1	TSS112819
chr19	Cufflinks	exon	11476785	11476829	.	-	.	XLOC_032783	TCONS_00081804	=	2	BE692007	ENSMUST00000186054.1	ENSMUST00000186054.1	TSS52657
chr4	Cufflinks	exon	32261446	32261728	.	+	.	XLOC_043676	TCONS_00111639	o	1	Bach2it1	ENSMUST00000133451.1	CUFF.37654.1	TSS71163
chr4	Cufflinks	exon	32563063	32563509	.	-	.	XLOC_045901	TCONS_00117599	j	3	Bach2os	ENSMUST00000126225.1	CUFF.37641.1	TSS74944
chr2	Cufflinks	exon	144059138	144059783	.	-	.	XLOC_038388	TCONS_00096983	j	1	Banf2os	ENSMUST00000145504.1	CUFF.32085.1	TSS62320
chr2	Cufflinks	exon	170406606	170407175	.	+	.	XLOC_036443	TCONS_00090822	=	3	Bcas1os1	ENSMUST00000133586.1	ENSMUST00000133586.1	TSS58572
chr2	Cufflinks	exon	170378522	170378756	.	+	.	XLOC_036442	TCONS_00090821	=	6	Bcas1os2	ENSMUST00000131931.1	ENSMUST00000131931.1	TSS58571
chr11	Cufflinks	exon	85704458	85704592	.	-	.	XLOC_011569	TCONS_00031643	=	2	Bcas3os1	ENSMUST00000151652.7	ENSMUST00000151652.7	TSS19795
chr11	Cufflinks	exon	85767563	85767833	.	-	.	XLOC_011571	TCONS_00031646	=	2	Bcas3os2	ENSMUST00000134305.1	ENSMUST00000134305.1	TSS19797
chr2	Cufflinks	exon	122733290	122733704	.	-	.	XLOC_038195	TCONS_00096308	=	1	Bloc1s6os	ENSMUST00000150154.1	ENSMUST00000150154.1	TSS61936
chr11	Cufflinks	exon	102376803	102377020	.	-	.	XLOC_011972	TCONS_00032786	=	3	Bloodlinc	ENSMUST00000126237.1	ENSMUST00000126237.1	TSS20535
chr11	Cufflinks	exon	86206953	86211192	.	+	.	XLOC_009744	TCONS_00026235	=	2	Brip1os	ENSMUST00000128960.1	ENSMUST00000128960.1	TSS16244
chr18	Cufflinks	exon	50052678	50052797	.	-	.	XLOC_031109	TCONS_00077890	=	5	C030005K06Rik	ENSMUST00000151719.1	ENSMUST00000129164.8	TSS50105
chr1	Cufflinks	exon	89360342	89360716	.	-	.	XLOC_003900	TCONS_00010378	=	1	C030007H22Rik	ENSMUST00000186258.1	ENSMUST00000186258.1	TSS6327
chr16	Cufflinks	exon	97994663	97995143	.	-	.	XLOC_026603	TCONS_00066870	=	1	C030010L15Rik	ENSMUST00000181465.1	ENSMUST00000183627.1	TSS42884
chr11	Cufflinks	exon	80507935	80508042	.	-	.	XLOC_011497	TCONS_00031422	=	2	C030013C21Rik	ENSMUST00000133400.1	ENSMUST00000133400.1	TSS19662
chr14	Cufflinks	exon	56734072	56734954	.	-	.	XLOC_021257	TCONS_00053677	o	2	C030013D06Rik	ENSMUST00000113723.2	CUFF.18528.1	TSS34326
chr9	Cufflinks	exon	44477924	44479733	.	+	.	XLOC_065702	TCONS_00173002	=	1	C030014I23Rik	ENSMUST00000080911.1	ENSMUST00000080911.1	TSS109027
chr6	Cufflinks	exon	90386807	90389357	.	+	.	XLOC_053137	TCONS_00138636	=	1	C030015A19Rik	ENSMUST00000203368.1	ENSMUST00000203368.1	TSS87991
chr5	Cufflinks	exon	48997712	48998539	.	-	.	XLOC_050407	TCONS_00130838	=	1	C030015E24Rik	ENSMUST00000198148.1	ENSMUST00000198148.1	TSS83176
chr13	Cufflinks	exon	92427133	92427224	.	-	.	XLOC_018369	TCONS_00047436	=	2	C030017D09Rik	ENSMUST00000163690.1	ENSMUST00000163690.1	TSS30059
chr5	Cufflinks	exon	65680014	65681041	.	-	.	XLOC_050535	TCONS_00131158	o	1	C030017G13Rik	ENSMUST00000202959.1	CUFF.40788.2	TSS83388
chr5	Cufflinks	exon	64479226	64479746	.	+	.	XLOC_048471	TCONS_00125110	=	3	C030018K13Rik	ENSMUST00000200615.1	ENSMUST00000196527.4	TSS79663
chr10	Cufflinks	exon	121782197	121782337	.	+	.	XLOC_006795	TCONS_00018335	=	2	C030027H14Rik	ENSMUST00000188932.1	ENSMUST00000188932.1	TSS11204
chr3	Cufflinks	exon	104155533	104156248	.	-	.	XLOC_042402	TCONS_00108226	=	1	C030032O16Rik	ENSMUST00000196427.1	ENSMUST00000196427.1	TSS69094
chr17	Cufflinks	exon	69419991	69421632	.	+	.	XLOC_027746	TCONS_00069931	o	2	C030034I22Rik	ENSMUST00000188481.1	CUFF.22601.1	TSS44809
chr3	Cufflinks	exon	9410931	9413903	.	+	.	XLOC_039201	TCONS_00099225	=	2	C030034L19Rik	ENSMUST00000180874.7	ENSMUST00000181930.2	TSS63670
chr11	Cufflinks	exon	88727541	88727648	.	+	.	XLOC_009815	TCONS_00026445	j	3	C030037D09Rik	ENSMUST00000136201.1	CUFF.8542.1	TSS16375
chr8	Cufflinks	exon	14745953	14746032	.	-	.	XLOC_063575	TCONS_00167990	=	2	C030037F17Rik	ENSMUST00000155211.1	ENSMUST00000155211.1	TSS105751
chr7	Cufflinks	exon	91689469	91690208	.	+	.	XLOC_057851	TCONS_00151282	=	1	C030038I04Rik	ENSMUST00000207840.1	ENSMUST00000207840.1	TSS95723
chr15	Cufflinks	exon	18808917	18808986	.	-	.	XLOC_023264	TCONS_00058341	=	3	C030047K22Rik	ENSMUST00000150382.2	ENSMUST00000150382.2	TSS37407
chr14	Cufflinks	exon	21992436	21996100	.	+	.	XLOC_019023	TCONS_00048915	=	1	C130012C08Rik	ENSMUST00000194287.1	ENSMUST00000194287.1	TSS31005
chr3	Cufflinks	exon	110250268	110253706	.	+	.	XLOC_040565	TCONS_00103323	o	2	C130013H08Rik	ENSMUST00000197569.1	CUFF.35251.1	TSS66077
chr2	Cufflinks	exon	33641331	33641601	.	+	.	XLOC_034189	TCONS_00085316	=	1	C130021I20Rik	ENSMUST00000152118.1	ENSMUST00000147294.2	TSS55007
chr16	Cufflinks	exon	77646340	77649426	.	+	.	XLOC_025558	TCONS_00063708	=	1	C130023A14Rik	ENSMUST00000193537.1	ENSMUST00000193537.1	TSS41003
chr5	Cufflinks	exon	111581422	111581503	.	+	.	XLOC_049107	TCONS_00126914	=	1	C130026L21Rik	ENSMUST00000064930.7	ENSMUST00000064930.7	TSS80690
chr1	Cufflinks	exon	86359588	86362772	.	+	.	XLOC_001235	TCONS_00003296	=	1	C130036L24Rik	ENSMUST00000127284.1	ENSMUST00000190804.1	TSS1962
chr11	Cufflinks	exon	103697724	103697872	.	+	.	XLOC_010107	TCONS_00027353	=	1	C130046K22Rik	ENSMUST00000154471.7	ENSMUST00000154471.7	TSS16977
chr19	Cufflinks	exon	15845559	15846034	.	+	.	XLOC_031724	TCONS_00079483	o	1	C130060C02Rik	ENSMUST00000181731.1	CUFF.27947.1	TSS51098
chr13	Cufflinks	exon	83872656	83872680	.	+	.	XLOC_016771	TCONS_00043528	=	4	C130071C03Rik	ENSMUST00000131907.8	ENSMUST00000185281.6	TSS27608
chr3	Cufflinks	exon	53099000	53103175	.	+	.	XLOC_039676	TCONS_00100694	=	1	C130075A20Rik	ENSMUST00000198178.1	ENSMUST00000198178.1	TSS64523
chr7	Cufflinks	exon	73527266	73528725	.	-	.	XLOC_060470	TCONS_00158937	=	1	C130083A15Rik	ENSMUST00000205707.1	ENSMUST00000205707.1	TSS100380
chr5	Cufflinks	exon	52210406	52210517	.	-	.	XLOC_050443	TCONS_00130925	=	6	C130083M11Rik	ENSMUST00000197171.1	ENSMUST00000197171.1	TSS83228
chr3	Cufflinks	exon	52066762	52067100	.	-	.	XLOC_041657	TCONS_00106215	o	2	C130089K02Rik	ENSMUST00000194534.1	CUFF.33289.1	TSS67780
chr6	Cufflinks	exon	23251133	23253358	.	+	.	XLOC_052094	TCONS_00135763	=	1	C130093G08Rik	ENSMUST00000202489.1	ENSMUST00000202489.1	TSS86295
chrX	Cufflinks	exon	61139223	61139460	.	+	.	XLOC_069218	TCONS_00182665	j	7	C230004F18Rik	ENSMUST00000137153.7	CUFF.55836.5	TSS115114
chr4	Cufflinks	exon	24960790	24963065	.	-	.	XLOC_045866	TCONS_00117539	=	1	C230012O17Rik	ENSMUST00000133431.1	ENSMUST00000133431.1	TSS74897
chr2	Cufflinks	exon	34107509	34107729	.	-	.	XLOC_037100	TCONS_00093058	=	4	C230014O12Rik	ENSMUST00000134921.1	ENSMUST00000134921.1	TSS59928
chr10	Cufflinks	exon	106466939	106470572	.	-	.	XLOC_008100	TCONS_00021869	=	1	C230021G24Rik	ENSMUST00000181196.1	ENSMUST00000181196.1	TSS13449
chr1	Cufflinks	exon	153731870	153731994	.	-	.	XLOC_004547	TCONS_00012091	=	2	C230024C17Rik	ENSMUST00000190663.1	ENSMUST00000190663.1	TSS7458
chr1	Cufflinks	exon	49310820	49310969	.	+	.	XLOC_000639	TCONS_00001694	=	2	C230029F24Rik	ENSMUST00000056879.8	ENSMUST00000188673.6	TSS987
chr3	Cufflinks	exon	127180276	127183973	.	-	.	XLOC_042801	TCONS_00109290	=	1	C230031I18Rik	ENSMUST00000197856.1	ENSMUST00000197856.1	TSS69776
chr3	Cufflinks	exon	38886252	38887613	.	-	.	XLOC_041534	TCONS_00105981	=	3	C230034O21Rik	ENSMUST00000153659.1	ENSMUST00000153659.1	TSS67614
chr13	Cufflinks	exon	23430229	23430352	.	-	.	XLOC_017453	TCONS_00045121	=	3	C230035I16Rik	ENSMUST00000141543.1	ENSMUST00000141543.1	TSS28561
chr15	Cufflinks	exon	89477870	89478009	.	+	.	XLOC_022876	TCONS_00057419	=	3	C230037L18Rik	ENSMUST00000136218.1	ENSMUST00000136218.1	TSS36792
chr7	Cufflinks	exon	96951603	96951886	.	-	.	XLOC_060713	TCONS_00159683	j	5	C230038L03Rik	ENSMUST00000136294.2	CUFF.48346.2	TSS100836
chr3	Cufflinks	exon	8736128	8736360	.	-	.	XLOC_041170	TCONS_00105131	=	2	C230057A21Rik	ENSMUST00000194944.1	ENSMUST00000195781.1	TSS67088
chr7	Cufflinks	exon	29956340	29956586	.	+	.	XLOC_056893	TCONS_00148469	=	1	C230062I16Rik	ENSMUST00000077142.2	ENSMUST00000208342.1	TSS94057
chr5	Cufflinks	exon	131882966	131885938	.	-	.	XLOC_051407	TCONS_00133922	=	1	C230071H17Rik	ENSMUST00000196044.1	ENSMUST00000196044.1	TSS85097
chr17	Cufflinks	exon	51757295	51761621	.	-	.	XLOC_028819	TCONS_00072914	=	1	C230085N15Rik	ENSMUST00000194893.1	ENSMUST00000194893.1	TSS46696
chr4	Cufflinks	exon	147029317	147029882	.	+	.	XLOC_045472	TCONS_00116313	x	1	C230088H06Rik	ENSMUST00000181752.1	CUFF.39610.1	TSS74184
chr5	Cufflinks	exon	64804014	64805735	.	+	.	XLOC_048477	TCONS_00125121	=	1	C230096K16Rik	ENSMUST00000198074.1	ENSMUST00000198074.1	TSS79674
chr19	Cufflinks	exon	23063550	23063668	.	-	.	XLOC_032925	TCONS_00082105	=	5	C330002G04Rik	ENSMUST00000181623.1	ENSMUST00000181623.1	TSS52857
chr2	Cufflinks	exon	26136814	26138913	.	-	.	XLOC_036979	TCONS_00092543	=	1	C330006A16Rik	ENSMUST00000133808.1	ENSMUST00000133808.1	TSS59608
chr15	Cufflinks	exon	100614140	100614690	.	-	.	XLOC_024279	TCONS_00060797	=	1	C330013E15Rik	ENSMUST00000181034.1	ENSMUST00000181034.1	TSS39085
chr5	Cufflinks	exon	116123614	116123827	.	+	.	XLOC_049200	TCONS_00127271	=	1	C330018A13Rik	ENSMUST00000127792.1	ENSMUST00000127792.1	TSS80895
chr11	Cufflinks	exon	107525190	107525256	.	-	.	XLOC_012063	TCONS_00033121	j	4	C330019F10Rik	ENSMUST00000149428.1	CUFF.9578.1	TSS20757
chr7	Cufflinks	exon	140845383	140845689	.	-	.	XLOC_061546	TCONS_00162286	=	4	C330022C24Rik	ENSMUST00000190581.1	ENSMUST00000190581.1	TSS102424
chr5	Cufflinks	exon	67466327	67466428	.	+	.	XLOC_048534	TCONS_00125333	=	2	C330024D21Rik	ENSMUST00000201973.3	ENSMUST00000202828.1	TSS79778
chr9	Cufflinks	exon	96773236	96774394	.	+	.	XLOC_066522	TCONS_00174983	=	3	C430002N11Rik	ENSMUST00000189815.6	CUFF.56290.2	TSS110333
chr1	Cufflinks	exon	82724787	82725169	.	-	.	XLOC_003820	TCONS_00010173	=	2	C430014B12Rik	ENSMUST00000181720.1	ENSMUST00000186858.1	TSS6186
chr5	Cufflinks	exon	98292511	98292520	.	-	.	XLOC_050908	TCONS_00132142	o	2	C430019N01Rik	ENSMUST00000199517.1	CUFF.40271.2	TSS84022
chr7	Cufflinks	exon	116409847	116410803	.	-	.	XLOC_061172	TCONS_00160982	=	1	C430039J01Rik	ENSMUST00000205973.1	ENSMUST00000205973.1	TSS101662
chr13	Cufflinks	exon	97283182	97283288	.	+	.	XLOC_016858	TCONS_00043747	=	1	C430039J16Rik	ENSMUST00000181148.1	ENSMUST00000181148.1	TSS27736
chr17	Cufflinks	exon	83851675	83853113	.	-	.	XLOC_029367	TCONS_00073966	=	1	C430042M11Rik	ENSMUST00000180515.1	ENSMUST00000180515.1	TSS47498
chr17	Cufflinks	exon	34809476	34809608	.	-	.	XLOC_028528	TCONS_00072107	=	2	C4a	ENSMUST00000160657.7	ENSMUST00000160679.7	TSS46165
chr4	Cufflinks	exon	116595842	116597630	.	-	.	XLOC_046768	TCONS_00120171	=	3	C530005A16Rik	ENSMUST00000142815.1	ENSMUST00000142815.1	TSS76506
chr1	Cufflinks	exon	73525840	73525948	.	-	.	XLOC_003689	TCONS_00009708	=	3	C530043A13Rik	ENSMUST00000188155.1	ENSMUST00000186453.1	TSS5924
chr5	Cufflinks	exon	66595332	66595570	.	-	.	XLOC_050558	TCONS_00131252	o	2	C530043K16Rik	ENSMUST00000201865.1	CUFF.40903.1	TSS83443
chr6	Cufflinks	exon	50813712	50815033	.	+	.	XLOC_052553	TCONS_00137048	=	3	C530044C16Rik	ENSMUST00000205217.2	ENSMUST00000204275.1	TSS87058
chr13	Cufflinks	exon	24624277	24624320	.	-	.	XLOC_017497	TCONS_00045224	j	1	C530050E15Rik	ENSMUST00000181373.1	CUFF.13327.1	TSS28627
chr2	Cufflinks	exon	10047838	10049519	.	+	.	XLOC_033594	TCONS_00083748	=	1	C630004M23Rik	ENSMUST00000194765.1	ENSMUST00000194765.1	TSS53910
chr4	Cufflinks	exon	52051008	52051110	.	-	.	XLOC_046187	TCONS_00118452	=	3	C630028M04Rik	ENSMUST00000141452.1	ENSMUST00000141452.1	TSS75465
chr4	Cufflinks	exon	72212833	72213104	.	+	.	XLOC_044247	TCONS_00112990	=	2	C630043F03Rik	ENSMUST00000122923.1	ENSMUST00000122923.1	TSS72051
chr8	Cufflinks	exon	107119110	107119892	.	+	.	XLOC_063225	TCONS_00167163	=	1	C630050I24Rik	ENSMUST00000193420.1	ENSMUST00000193420.1	TSS105233
chr1	Cufflinks	exon	151139702	151139753	.	+	.	XLOC_002122	TCONS_00005239	=	3	C730036E19Rik	ENSMUST00000188305.1	ENSMUST00000188305.1	TSS3290
chr5	Cufflinks	exon	115039770	115041084	.	+	.	XLOC_049175	TCONS_00127144	=	1	C730045M19Rik	ENSMUST00000201944.1	ENSMUST00000201944.1	TSS80827
chr11	Cufflinks	exon	68196030	68196153	.	-	.	XLOC_011233	TCONS_00030608	=	2	C78197	ENSMUST00000152781.2	ENSMUST00000152781.2	TSS19106
chr5	Cufflinks	exon	73946381	73946624	.	+	.	XLOC_048586	TCONS_00125478	=	1	C78283	ENSMUST00000202711.1	ENSMUST00000202711.1	TSS79860
chr9	Cufflinks	exon	96019169	96019227	.	-	.	XLOC_068185	TCONS_00179881	=	2	C78334	ENSMUST00000190970.1	ENSMUST00000190970.1	TSS113349
chr2	Cufflinks	exon	34302769	34304440	.	+	.	XLOC_034192	TCONS_00085322	=	2	C79798	ENSMUST00000131588.2	ENSMUST00000131588.2	TSS55011
chr3	Cufflinks	exon	53770719	53772950	.	+	.	XLOC_039685	TCONS_00100719	=	2	C820005J03Rik	ENSMUST00000195997.1	ENSMUST00000195997.1	TSS64540
chr12	Cufflinks	exon	56591811	56591895	.	+	.	XLOC_013108	TCONS_00035527	=	3	C87198	ENSMUST00000173553.7	ENSMUST00000182261.1	TSS22359
chr3	Cufflinks	exon	95886791	95887956	.	+	.	XLOC_040249	TCONS_00102387	=	2	C920021L13Rik	ENSMUST00000142433.1	ENSMUST00000142433.1	TSS65526
chr8	Cufflinks	exon	64838234	64838578	.	+	.	XLOC_062526	TCONS_00165223	=	1	CH25-501L8.2	ENSMUST00000211427.1	ENSMUST00000211427.1	TSS104066
chr8	Cufflinks	exon	64807639	64809138	.	-	.	XLOC_064219	TCONS_00169473	=	1	CH25-501L8.4	ENSMUST00000210294.1	ENSMUST00000210294.1	TSS106744
chr7	Cufflinks	exon	139019160	139019206	.	-	.	XLOC_061514	TCONS_00162154	=	1	CH36-204O7.1	ENSMUST00000210718.1	ENSMUST00000210718.1	TSS102365
chr2	Cufflinks	exon	18799245	18801818	.	-	.	XLOC_036862	TCONS_00092129	=	1	Carlr	ENSMUST00000181515.1	ENSMUST00000181515.1	TSS59354
chr6	Cufflinks	exon	83108884	83109053	.	-	.	XLOC_054986	TCONS_00143393	=	2	Ccdc142os	ENSMUST00000125657.1	ENSMUST00000141639.1	TSS90934
chr2	Cufflinks	exon	110047264	110047353	.	-	.	XLOC_038031	TCONS_00095809	=	2	Ccdc34os	ENSMUST00000153332.1	ENSMUST00000123633.1	TSS61609
chr11	Cufflinks	exon	68583264	68583576	.	-	.	XLOC_011236	TCONS_00030613	=	1	Ccdc42os	ENSMUST00000148019.1	ENSMUST00000148019.1	TSS19111
chr5	Cufflinks	exon	129792021	129792102	.	+	.	XLOC_049451	TCONS_00127990	j	8	Cct6a	ENSMUST00000031402.11	CUFF.42618.2	TSS81403
chr10	Cufflinks	exon	40350048	40350103	.	-	.	XLOC_007443	TCONS_00019853	=	2	Cdk19os	ENSMUST00000143103.1	ENSMUST00000044774.8	TSS12197
chr11	Cufflinks	exon	63003929	63004128	.	-	.	XLOC_011168	TCONS_00030463	=	3	Cdrt4os1	ENSMUST00000153180.7	ENSMUST00000153180.7	TSS18995
chr11	Cufflinks	exon	62950425	62950593	.	-	.	XLOC_011167	TCONS_00030462	=	1	Cdrt4os2	ENSMUST00000128675.1	ENSMUST00000128675.1	TSS18994
chr1	Cufflinks	exon	121113758	121113861	.	+	.	XLOC_001731	TCONS_00004450	=	2	Celrr	ENSMUST00000181433.7	ENSMUST00000190612.1	TSS2703
chr11	Cufflinks	exon	108822273	108826942	.	+	.	XLOC_010202	TCONS_00027614	=	2	Cep112it	ENSMUST00000143781.1	ENSMUST00000143781.1	TSS17147
chr11	Cufflinks	exon	108529097	108531938	.	-	.	XLOC_012069	TCONS_00033138	=	1	Cep112os1	ENSMUST00000137907.1	ENSMUST00000137907.1	TSS20769
chr10	Cufflinks	exon	94673493	94677129	.	-	.	XLOC_007999	TCONS_00021679	=	1	Cep83os	ENSMUST00000181906.1	ENSMUST00000181906.1	TSS13305
chr2	Cufflinks	exon	73658270	73658372	.	+	.	XLOC_034761	TCONS_00086417	=	1	Chn1os1	ENSMUST00000123613.1	ENSMUST00000123613.1	TSS55805
chr2	Cufflinks	exon	73598859	73599200	.	+	.	XLOC_034760	TCONS_00086416	=	2	Chn1os3	ENSMUST00000147420.1	ENSMUST00000149231.1	TSS55804
chr2	Cufflinks	exon	73584860	73585007	.	+	.	XLOC_034759	TCONS_00086414	=	1	Chrna1os	ENSMUST00000125413.1	ENSMUST00000147235.1	TSS55802
chr5	Cufflinks	exon	38741786	38741976	.	+	.	XLOC_048169	TCONS_00124567	=	2	Clnkos	ENSMUST00000114080.8	ENSMUST00000114080.8	TSS79228
chr11	Cufflinks	exon	69294151	69294244	.	+	.	XLOC_009406	TCONS_00025083	=	1	Cntrobos	ENSMUST00000132834.1	ENSMUST00000132834.1	TSS15511
chr7	Cufflinks	exon	81455895	81458006	.	+	.	XLOC_057710	TCONS_00150889	=	1	Cpeb1os1	ENSMUST00000207156.1	ENSMUST00000207156.1	TSS95477
chr8	Cufflinks	exon	92355688	92355764	.	-	.	XLOC_064623	TCONS_00170467	=	6	Crnde	ENSMUST00000178064.8	ENSMUST00000180102.7	TSS107401
chr4	Cufflinks	exon	128140966	128141047	.	-	.	XLOC_046980	TCONS_00120911	=	3	Csmd2os	ENSMUST00000153357.7	ENSMUST00000179945.2	TSS76947
chr2	Cufflinks	exon	173131706	173132270	.	+	.	XLOC_036468	TCONS_00090915	=	4	Ctcflos	ENSMUST00000142207.7	ENSMUST00000142207.7	TSS58626
chr4	Cufflinks	exon	141846758	141846990	.	+	.	XLOC_045368	TCONS_00116102	=	3	Ctrcos	ENSMUST00000128368.1	ENSMUST00000128368.1	TSS74042
chr4	Cufflinks	exon	115134900	115134964	.	+	.	XLOC_044819	TCONS_00114289	=	3	Cyp4x1os	ENSMUST00000153951.1	ENSMUST00000153951.1	TSS72958
chr15	Cufflinks	exon	96079344	96079553	.	-	.	XLOC_024205	TCONS_00060546	=	4	D030018L15Rik	ENSMUST00000100271.3	ENSMUST00000140253.1	TSS38908
chr3	Cufflinks	exon	128124172	128124373	.	-	.	XLOC_042842	TCONS_00109373	=	2	D030025E07Rik	ENSMUST00000197413.4	ENSMUST00000197413.4	TSS69838
chr11	Cufflinks	exon	96952581	96952728	.	+	.	XLOC_009920	TCONS_00026768	=	3	D030028A08Rik	ENSMUST00000131501.7	ENSMUST00000186326.1	TSS16575
chr1	Cufflinks	exon	16679314	16679977	.	+	.	XLOC_000307	TCONS_00000690	o	2	D030040B21Rik	ENSMUST00000181371.1	CUFF.1057.1	TSS429
chr6	Cufflinks	exon	117161608	117162808	.	+	.	XLOC_053562	TCONS_00139733	=	2	D030044L04Rik	ENSMUST00000204220.1	ENSMUST00000204220.1	TSS88698
chr18	Cufflinks	exon	84719004	84720481	.	-	.	XLOC_031397	TCONS_00078509	=	1	D030046N08Rik	ENSMUST00000162318.1	ENSMUST00000162318.1	TSS50530
chr7	Cufflinks	exon	4126340	4128323	.	-	.	XLOC_058928	TCONS_00154699	=	1	D030047H15Rik	ENSMUST00000148318.1	ENSMUST00000148318.1	TSS97763
chr9	Cufflinks	exon	106151285	106151350	.	+	.	XLOC_066673	TCONS_00175392	=	2	D030055H07Rik	ENSMUST00000143956.1	ENSMUST00000143956.1	TSS110578
chr9	Cufflinks	exon	87729285	87732090	.	+	.	XLOC_066341	TCONS_00174580	=	1	D030062O11Rik	ENSMUST00000192660.1	ENSMUST00000192660.1	TSS110065
chr5	Cufflinks	exon	69168672	69170248	.	-	.	XLOC_050584	TCONS_00131315	=	1	D130004A15Rik	ENSMUST00000201492.1	ENSMUST00000201492.1	TSS83483
chr5	Cufflinks	exon	143764104	143764488	.	+	.	XLOC_049664	TCONS_00128695	=	1	D130017N08Rik	ENSMUST00000180951.2	ENSMUST00000199836.1	TSS81854
chr1	Cufflinks	exon	137935189	137937346	.	+	.	XLOC_001934	TCONS_00004949	=	1	D130019J16Rik	ENSMUST00000193261.1	ENSMUST00000193261.1	TSS3055
chr12	Cufflinks	exon	101088042	101088927	.	+	.	XLOC_013690	TCONS_00036835	=	2	D130020L05Rik	ENSMUST00000180800.1	ENSMUST00000180800.1	TSS23215
chr15	Cufflinks	exon	85609014	85610350	.	-	.	XLOC_024103	TCONS_00060213	x	1	D130051D11Rik	ENSMUST00000189171.1	CUFF.20823.1	TSS38716
chr1	Cufflinks	exon	89930234	89930453	.	+	.	XLOC_001346	TCONS_00003555	=	1	D130058E05Rik	ENSMUST00000173856.1	ENSMUST00000173856.1	TSS2137
chr1	Cufflinks	exon	71972974	71972985	.	+	.	XLOC_000962	TCONS_00002545	o	1	D230017M19Rik	ENSMUST00000181973.1	CUFF.815.1	TSS1503
chr2	Cufflinks	exon	73421275	73421950	.	+	.	XLOC_034757	TCONS_00086409	j	6	D230022J07Rik	ENSMUST00000144735.1	CUFF.30569.2	TSS55798
chr2	Cufflinks	exon	31150641	31151250	.	-	.	XLOC_037059	TCONS_00092889	=	1	D330023K18Rik	ENSMUST00000148230.1	ENSMUST00000133550.1	TSS59822
chr18	Cufflinks	exon	80362781	80365826	.	+	.	XLOC_030591	TCONS_00076633	=	1	D330025C20Rik	ENSMUST00000191632.1	ENSMUST00000191632.1	TSS49290
chr17	Cufflinks	exon	24414312	24414513	.	-	.	XLOC_028331	TCONS_00071339	=	5	D330041H03Rik	ENSMUST00000181014.7	ENSMUST00000181259.7	TSS45697
chr2	Cufflinks	exon	116900152	116900331	.	+	.	XLOC_035353	TCONS_00087905	=	1	D330050G23Rik	ENSMUST00000126467.1	ENSMUST00000126467.1	TSS56747
chr16	Cufflinks	exon	91961009	91961235	.	+	.	XLOC_025694	TCONS_00064001	=	2	D430001F17Rik	ENSMUST00000141344.1	ENSMUST00000141344.1	TSS41204
chr1	Cufflinks	exon	59646200	59648071	.	-	.	XLOC_003522	TCONS_00009239	=	1	D430013B06Rik	ENSMUST00000192922.1	ENSMUST00000192922.1	TSS5672
chr5	Cufflinks	exon	142877817	142878373	.	-	.	XLOC_051617	TCONS_00134584	=	2	D430018E03Rik	ENSMUST00000181842.1	ENSMUST00000181842.1	TSS85549
chr9	Cufflinks	exon	81632358	81632480	.	+	.	XLOC_066286	TCONS_00174456	=	1	D430036J16Rik	ENSMUST00000181893.7	ENSMUST00000180663.7	TSS109982
chr1	Cufflinks	exon	36564306	36564368	.	+	.	XLOC_000473	TCONS_00001208	=	2	D430040D24Rik	ENSMUST00000194426.1	ENSMUST00000149224.2	TSS694
chr8	Cufflinks	exon	8495017	8495535	.	+	.	XLOC_061774	TCONS_00163130	=	2	D530014G21Rik	ENSMUST00000208416.1	ENSMUST00000208416.1	TSS102893
chr7	Cufflinks	exon	38182563	38182778	.	-	.	XLOC_059764	TCONS_00157131	=	1	D530033B14Rik	ENSMUST00000206282.1	ENSMUST00000206282.1	TSS99284
chr3	Cufflinks	exon	145419326	145420352	.	+	.	XLOC_040969	TCONS_00104568	=	1	D530037P16Rik	ENSMUST00000199255.1	ENSMUST00000199255.1	TSS66768
chr1	Cufflinks	exon	73398968	73399101	.	+	.	XLOC_001047	TCONS_00002682	=	1	D530049I02Rik	ENSMUST00000186582.1	ENSMUST00000186582.1	TSS1606
chr5	Cufflinks	exon	147420630	147420806	.	+	.	XLOC_049738	TCONS_00128897	j	2	D5Ertd605e	ENSMUST00000201128.1	CUFF.41158.2	TSS81990
chr5	Cufflinks	exon	45163300	45163457	.	-	.	XLOC_050369	TCONS_00130751	=	2	D5Ertd615e	ENSMUST00000197016.4	ENSMUST00000030975.5	TSS83118
chr1	Cufflinks	exon	106574770	106575045	.	+	.	XLOC_001619	TCONS_00004178	j	5	D630008O14Rik	ENSMUST00000144260.7	CUFF.2066.1	TSS2536
chr8	Cufflinks	exon	12554272	12554518	.	-	.	XLOC_063525	TCONS_00167852	=	1	D630011A20Rik	ENSMUST00000180858.2	ENSMUST00000180858.2	TSS105677
chr17	Cufflinks	exon	73635591	73638499	.	-	.	XLOC_029108	TCONS_00073549	=	1	D630014O11Rik	ENSMUST00000160562.1	ENSMUST00000160562.1	TSS47166
chr1	Cufflinks	exon	164575455	164578553	.	+	.	XLOC_002286	TCONS_00005809	=	1	D630023O14Rik	ENSMUST00000191913.1	ENSMUST00000191913.1	TSS3602
chr11	Cufflinks	exon	31824293	31824473	.	-	.	XLOC_010735	TCONS_00029257	=	4	D630024D03Rik	ENSMUST00000129425.7	ENSMUST00000129425.7	TSS18248
chr10	Cufflinks	exon	116967238	116969105	.	+	.	XLOC_006746	TCONS_00018175	=	3	D630029K05Rik	ENSMUST00000176050.7	ENSMUST00000033651.3	TSS11127
chr9	Cufflinks	exon	43265316	43265486	.	+	.	XLOC_065679	TCONS_00172920	=	2	D630033O11Rik	ENSMUST00000210802.1	ENSMUST00000210869.1	TSS108979
chr6	Cufflinks	exon	143248882	143249112	.	+	.	XLOC_054007	TCONS_00140790	=	3	D6Ertd474e	ENSMUST00000159793.7	ENSMUST00000159793.7	TSS89361
chr18	Cufflinks	exon	74017907	74018121	.	+	.	XLOC_030506	TCONS_00076398	=	1	D730045A05Rik	ENSMUST00000159260.1	ENSMUST00000159260.1	TSS49150
chr7	Cufflinks	exon	44894305	44898099	.	-	.	XLOC_059912	TCONS_00157586	=	1	D7Bwg0826e	ENSMUST00000208484.1	ENSMUST00000208484.1	TSS99530
chr8	Cufflinks	exon	25597012	25599207	.	+	.	XLOC_062117	TCONS_00163939	=	1	D830025C05Rik	ENSMUST00000210582.1	ENSMUST00000210582.1	TSS103418
chr6	Cufflinks	exon	17204935	17205693	.	+	.	XLOC_051976	TCONS_00135484	o	2	D830026I12Rik	ENSMUST00000124434.1	CUFF.42439.1	TSS86131
chr1	Cufflinks	exon	108033963	108037640	.	+	.	XLOC_001631	TCONS_00004256	o	2	D830032E09Rik	ENSMUST00000186875.6	CUFF.1139.3	TSS2562
chr7	Cufflinks	exon	19341948	19342225	.	-	.	XLOC_059345	TCONS_00155716	=	2	D830036C21Rik	ENSMUST00000207444.1	ENSMUST00000207444.1	TSS98410
chr14	Cufflinks	exon	31928064	31929879	.	+	.	XLOC_019209	TCONS_00049316	=	2	D830044D21Rik	ENSMUST00000143315.1	ENSMUST00000143315.1	TSS31296
chr7	Cufflinks	exon	126975826	126975837	.	-	.	XLOC_061310	TCONS_00161540	=	6	D830044I16Rik	ENSMUST00000180704.2	ENSMUST00000205437.1	TSS101980
chr6	Cufflinks	exon	115675968	115677780	.	+	.	XLOC_053536	TCONS_00139632	=	1	D830050J10Rik	ENSMUST00000203858.1	ENSMUST00000203858.1	TSS88641
chr15	Cufflinks	exon	103143947	103144028	.	-	.	XLOC_024337	TCONS_00060932	=	5	D930007P13Rik	ENSMUST00000181306.1	ENSMUST00000181306.1	TSS39175
chr2	Cufflinks	exon	92432058	92432308	.	+	.	XLOC_035092	TCONS_00087233	=	4	D930015M05Rik	ENSMUST00000126002.1	ENSMUST00000126002.1	TSS56341
chr1	Cufflinks	exon	39650176	39651424	.	+	.	XLOC_000517	TCONS_00001362	=	1	D930019O06Rik	ENSMUST00000181841.1	ENSMUST00000181841.1	TSS782
chr7	Cufflinks	exon	25155069	25155136	.	+	.	XLOC_056756	TCONS_00148002	=	1	D930028M14Rik	ENSMUST00000098678.7	ENSMUST00000186424.1	TSS93766
chr16	Cufflinks	exon	38451982	38452488	.	+	.	XLOC_025093	TCONS_00062762	=	1	D930030I03Rik	ENSMUST00000180735.1	ENSMUST00000180735.1	TSS40368
chr19	Cufflinks	exon	28686615	28686754	.	+	.	XLOC_031940	TCONS_00079868	=	2	D930032P07Rik	ENSMUST00000181393.7	ENSMUST00000181393.7	TSS51384
chr2	Cufflinks	exon	14016086	14020049	.	-	.	XLOC_036815	TCONS_00092013	=	1	D930036K23Rik	ENSMUST00000191894.1	ENSMUST00000191894.1	TSS59277
chr17	Cufflinks	exon	23811639	23811731	.	+	.	XLOC_027062	TCONS_00067842	=	9	D930048G16Rik	ENSMUST00000180975.2	ENSMUST00000190686.6	TSS43540
chr1	Cufflinks	exon	42750712	42752881	.	+	.	XLOC_000550	TCONS_00001475	=	1	Dalir	ENSMUST00000188773.1	ENSMUST00000188773.1	TSS845
chr5	Cufflinks	exon	74093358	74093419	.	+	.	XLOC_048590	TCONS_00125487	=	2	Dancr	ENSMUST00000132389.2	ENSMUST00000120364.1	TSS79864
chr2	Cufflinks	exon	27144898	27147505	.	-	.	XLOC_037008	TCONS_00092668	=	1	Dbhos	ENSMUST00000150024.1	ENSMUST00000150024.1	TSS59693
chr11	Cufflinks	exon	89066446	89066497	.	+	.	XLOC_009822	TCONS_00026464	=	3	Dgkeos	ENSMUST00000178493.7	ENSMUST00000178493.7	TSS16387
chr11	Cufflinks	exon	78030012	78031931	.	-	.	XLOC_011449	TCONS_00031306	=	1	Dhrs13os	ENSMUST00000150471.1	ENSMUST00000150471.1	TSS19579
chr11	Cufflinks	exon	100690085	100690162	.	+	.	XLOC_010039	TCONS_00027109	=	2	Dhx58os	ENSMUST00000137154.1	ENSMUST00000137154.1	TSS16813
chr14	Cufflinks	exon	61635525	61635591	.	-	.	XLOC_021330	TCONS_00053896	=	3	Dleu2	ENSMUST00000182768.7	ENSMUST00000183245.7	TSS34448
chr11	Cufflinks	exon	95155351	95155505	.	+	.	XLOC_009867	TCONS_00026604	=	2	Dlx4os	ENSMUST00000156477.3	ENSMUST00000156477.3	TSS16473
chr6	Cufflinks	exon	6871488	6871633	.	-	.	XLOC_054155	TCONS_00141233	=	1	Dlx6os1	ENSMUST00000210702.1	ENSMUST00000184182.1	TSS89613
chr6	Cufflinks	exon	6863797	6865150	.	-	.	XLOC_054157	TCONS_00141232	=	1	Dlx6os2	ENSMUST00000178206.1	ENSMUST00000178206.1	TSS89615
chr5	Cufflinks	exon	144358525	144358550	.	+	.	XLOC_049674	TCONS_00128729	=	1	Dmrt1i	ENSMUST00000197311.1	ENSMUST00000196370.1	TSS81876
chr4	Cufflinks	exon	109977342	109977491	.	-	.	XLOC_046717	TCONS_00120004	=	2	Dmrta2os	ENSMUST00000141893.1	ENSMUST00000124754.1	TSS76402
chr11	Cufflinks	exon	69448548	69448619	.	+	.	XLOC_009413	TCONS_00025100	=	1	Dnah2os	ENSMUST00000124108.1	ENSMUST00000124108.1	TSS15526
chr1	Cufflinks	exon	161957863	161957873	.	+	.	XLOC_002246	TCONS_00005668	j	1	Dnm3os	ENSMUST00000185878.1	CUFF.2287.1	TSS3532
chr12	Cufflinks	exon	3862010	3862244	.	-	.	XLOC_014217	TCONS_00037909	=	4	Dnmt3aos	ENSMUST00000144896.1	ENSMUST00000144896.1	TSS23938
chr2	Cufflinks	exon	153648690	153649171	.	-	.	XLOC_038641	TCONS_00097519	=	1	Dnmt3bos	ENSMUST00000124988.1	ENSMUST00000124988.1	TSS62696
chrX	Cufflinks	exon	15922304	15924977	.	-	.	XLOC_070643	TCONS_00186354	=	1	Drr1	ENSMUST00000151575.7	ENSMUST00000133333.1	TSS117203
chr12	Cufflinks	exon	3753813	3754091	.	-	.	XLOC_014215	TCONS_00037906	j	2	Dtnbos	ENSMUST00000173847.1	CUFF.15289.1	TSS23935
chr16	Cufflinks	exon	50719294	50720546	.	-	.	XLOC_026273	TCONS_00065777	=	1	Dubr	ENSMUST00000186806.1	ENSMUST00000186944.6	TSS42257
chr2	Cufflinks	exon	12309887	12312315	.	+	.	XLOC_033741	TCONS_00083975	=	2	E030013I19Rik	ENSMUST00000148089.2	ENSMUST00000150037.3	TSS54079
chr5	Cufflinks	exon	44726394	44726932	.	-	.	XLOC_050365	TCONS_00130740	o	1	E030026E10Rik	ENSMUST00000200395.1	CUFF.42000.1	TSS83111
chr2	Cufflinks	exon	75709323	75710024	.	+	.	XLOC_034787	TCONS_00086491	=	2	E030042O20Rik	ENSMUST00000135244.1	ENSMUST00000135244.1	TSS55846
chr19	Cufflinks	exon	40870744	40870854	.	+	.	XLOC_032194	TCONS_00080455	=	2	E030044B06Rik	ENSMUST00000181195.1	ENSMUST00000181195.1	TSS51734
chr5	Cufflinks	exon	111739836	111739909	.	-	.	XLOC_051086	TCONS_00132780	=	2	E130006D01Rik	ENSMUST00000137398.7	ENSMUST00000129146.1	TSS84372
chr5	Cufflinks	exon	35388425	35388476	.	-	.	XLOC_050247	TCONS_00130388	=	2	E130018O15Rik	ENSMUST00000069741.3	ENSMUST00000069741.3	TSS82893
chr11	Cufflinks	exon	102030268	102030468	.	-	.	XLOC_011960	TCONS_00032718	=	1	E130111B04Rik	ENSMUST00000156781.1	ENSMUST00000156781.1	TSS20496
chr14	Cufflinks	exon	46568029	46568344	.	+	.	XLOC_019356	TCONS_00049587	=	2	E130120K24Rik	ENSMUST00000129910.1	ENSMUST00000129910.1	TSS31499
chr2	Cufflinks	exon	150667494	150667957	.	+	.	XLOC_035992	TCONS_00089564	=	1	E130215H24Rik	ENSMUST00000145525.1	ENSMUST00000145525.1	TSS57789
chr7	Cufflinks	exon	35837888	35838074	.	+	.	XLOC_057056	TCONS_00148845	=	3	E130304I02Rik	ENSMUST00000187873.1	ENSMUST00000187873.1	TSS94309
chr10	Cufflinks	exon	39731738	39732001	.	-	.	XLOC_007422	TCONS_00019783	=	4	E130307A14Rik	ENSMUST00000129191.7	ENSMUST00000133302.7	TSS12164
chr10	Cufflinks	exon	79851381	79854511	.	-	.	XLOC_007784	TCONS_00020883	=	1	E130317F20Rik	ENSMUST00000168521.1	ENSMUST00000168521.1	TSS12844
chr17	Cufflinks	exon	28523257	28525347	.	+	.	XLOC_027168	TCONS_00068192	=	1	E230001N04Rik	ENSMUST00000181029.1	ENSMUST00000181029.1	TSS43769
chr8	Cufflinks	exon	11477929	11478683	.	+	.	XLOC_061811	TCONS_00163197	=	1	E230013L22Rik	ENSMUST00000180408.1	ENSMUST00000180408.1	TSS102940
chr6	Cufflinks	exon	87672382	87672566	.	+	.	XLOC_053076	TCONS_00138455	=	1	E230015B07Rik	ENSMUST00000160577.1	ENSMUST00000160577.1	TSS87884
chr11	Cufflinks	exon	83601261	83602071	.	+	.	XLOC_009689	TCONS_00026084	=	2	E230016K23Rik	ENSMUST00000125626.1	ENSMUST00000141082.1	TSS16149
chr6	Cufflinks	exon	67036605	67036935	.	+	.	XLOC_052711	TCONS_00137468	=	1	E230016M11Rik	ENSMUST00000130657.7	ENSMUST00000147548.2	TSS87287
chr7	Cufflinks	exon	36727177	36729562	.	+	.	XLOC_057068	TCONS_00148868	=	1	E230020A03Rik	ENSMUST00000194646.1	ENSMUST00000194646.1	TSS94330
chr8	Cufflinks	exon	8629175	8635073	.	-	.	XLOC_063472	TCONS_00167716	=	1	E230020D15Rik	ENSMUST00000208097.1	ENSMUST00000208097.1	TSS105582
chr7	Cufflinks	exon	90048663	90049069	.	+	.	XLOC_057807	TCONS_00151145	=	6	E230029C05Rik	ENSMUST00000207458.1	ENSMUST00000208547.1	TSS95638
chr7	Cufflinks	exon	143669991	143670614	.	+	.	XLOC_058873	TCONS_00154466	=	3	E230032D23Rik	ENSMUST00000208797.1	ENSMUST00000207189.1	TSS97653
chrX	Cufflinks	exon	25954490	25954696	.	-	.	XLOC_070737	TCONS_00186572	=	4	E330010L02Rik	ENSMUST00000136639.1	ENSMUST00000136639.1	TSS117334
chr1	Cufflinks	exon	55051319	55053112	.	-	.	XLOC_003464	TCONS_00009021	=	1	E330011M16Rik	ENSMUST00000193614.1	ENSMUST00000193614.1	TSS5553
chr6	Cufflinks	exon	147185458	147185559	.	+	.	XLOC_054079	TCONS_00140976	=	2	E330012B07Rik	ENSMUST00000151979.7	ENSMUST00000133471.1	TSS89478
chr19	Cufflinks	exon	60144704	60144835	.	+	.	XLOC_032567	TCONS_00081083	=	1	E330013P04Rik	ENSMUST00000065383.10	ENSMUST00000190409.1	TSS52232
chrX	Cufflinks	exon	30037837	30038082	.	+	.	XLOC_068946	TCONS_00182080	=	1	E330016L19Rik	ENSMUST00000140614.1	ENSMUST00000140614.1	TSS114721
chr4	Cufflinks	exon	129906226	129906614	.	+	.	XLOC_045163	TCONS_00115383	=	1	E330017L17Rik	ENSMUST00000145196.7	ENSMUST00000141731.1	TSS73586
chr1	Cufflinks	exon	153408337	153408429	.	-	.	XLOC_004542	TCONS_00012072	=	3	E330020D12Rik	ENSMUST00000186785.6	ENSMUST00000097535.10	TSS7449
chr9	Cufflinks	exon	98748599	98749797	.	-	.	XLOC_068224	TCONS_00180004	=	1	E330023G01Rik	ENSMUST00000186387.1	ENSMUST00000186387.1	TSS113425
chr3	Cufflinks	exon	95639304	95641045	.	+	.	XLOC_040244	TCONS_00102381	=	1	E330034L11Rik	ENSMUST00000200640.1	ENSMUST00000200640.1	TSS65521
chr8	Cufflinks	exon	13264102	13265187	.	-	.	XLOC_063552	TCONS_00167928	=	1	E330037G11Rik	ENSMUST00000204295.1	ENSMUST00000204295.1	TSS105718
chr1	Cufflinks	exon	9967314	9968687	.	+	.	XLOC_000249	TCONS_00000507	=	1	E330040D14Rik	ENSMUST00000192299.1	ENSMUST00000192299.1	TSS328
chr17	Cufflinks	exon	51745529	51748684	.	-	.	XLOC_028818	TCONS_00072913	=	1	E430014B02Rik	ENSMUST00000194215.1	ENSMUST00000194215.1	TSS46695
chr5	Cufflinks	exon	44213801	44217259	.	-	.	XLOC_050332	TCONS_00130685	=	1	E430021H15Rik	ENSMUST00000198875.1	ENSMUST00000198875.1	TSS83070
chr17	Cufflinks	exon	7945800	7945889	.	-	.	XLOC_028123	TCONS_00070887	=	2	E430024P14Rik	ENSMUST00000160177.2	ENSMUST00000160545.1	TSS45374
chr9	Cufflinks	exon	121756640	121759943	.	-	.	XLOC_068545	TCONS_00181140	=	1	E530011L22Rik	ENSMUST00000181325.2	ENSMUST00000181325.2	TSS114151
chr7	Cufflinks	exon	43223575	43223701	.	+	.	XLOC_057151	TCONS_00149122	=	1	EU599041	ENSMUST00000205748.1	ENSMUST00000163106.1	TSS94451
chr1	Cufflinks	exon	87264481	87264734	.	-	.	XLOC_003880	TCONS_00010328	=	1	Efhd1os	ENSMUST00000138844.2	ENSMUST00000138844.2	TSS6294
chr11	Cufflinks	exon	16830444	16830702	.	-	.	XLOC_010516	TCONS_00028745	=	2	Egfros	ENSMUST00000150329.1	ENSMUST00000150329.1	TSS17887
chrX	Cufflinks	exon	140777707	140777774	.	+	.	XLOC_070096	TCONS_00184929	=	2	Eif2c5	ENSMUST00000125609.1	ENSMUST00000125609.1	TSS116365
chr11	Cufflinks	exon	16937373	16937484	.	-	.	XLOC_010517	TCONS_00028750	=	3	Eldr	ENSMUST00000130392.7	ENSMUST00000136053.7	TSS17889
chr19	Cufflinks	exon	59430000	59430099	.	-	.	XLOC_033443	TCONS_00083407	=	2	Emx2os	ENSMUST00000136990.2	ENSMUST00000136990.2	TSS53695
chr18	Cufflinks	exon	33794892	33795124	.	+	.	XLOC_029941	TCONS_00075126	=	1	Epb41l4aos	ENSMUST00000146010.2	ENSMUST00000146010.2	TSS48278
chr11	Cufflinks	exon	17954793	17955098	.	+	.	XLOC_008647	TCONS_00023210	=	2	Etaa1os	ENSMUST00000140161.1	ENSMUST00000148496.1	TSS14316
chr13	Cufflinks	exon	59770927	59773680	.	+	.	XLOC_016415	TCONS_00042812	=	2	Etohd2	ENSMUST00000163053.1	CUFF.12276.2	TSS27143
chr7	Cufflinks	exon	130770638	130772652	.	-	.	XLOC_061388	TCONS_00161828	=	1	Etos1	ENSMUST00000057134.4	ENSMUST00000057134.4	TSS102167
chr10	Cufflinks	exon	127196344	127196456	.	+	.	XLOC_006848	TCONS_00018452	o	2	F420014N23Rik	ENSMUST00000181578.1	CUFF.6820.1	TSS11278
chrX	Cufflinks	exon	96241057	96244689	.	+	.	XLOC_069601	TCONS_00183599	j	3	F630028O10Rik	ENSMUST00000133125.2	CUFF.57373.2	TSS115665
chr17	Cufflinks	exon	45779259	45780973	.	+	.	XLOC_027516	TCONS_00069212	=	4	F630040K05Rik	ENSMUST00000180558.7	ENSMUST00000180558.7	TSS44427
chr11	Cufflinks	exon	45841098	45841171	.	+	.	XLOC_009019	TCONS_00023975	=	4	F630206G17Rik	ENSMUST00000137002.1	ENSMUST00000137002.1	TSS14829
chr2	Cufflinks	exon	28099800	28100005	.	+	.	XLOC_034085	TCONS_00084799	=	2	F730016J06Rik	ENSMUST00000126140.7	ENSMUST00000156508.1	TSS54664
chr12	Cufflinks	exon	70233171	70233321	.	+	.	XLOC_013187	TCONS_00035714	=	4	F730035M05Rik	ENSMUST00000145871.2	ENSMUST00000145871.2	TSS22469
chr7	Cufflinks	exon	99781456	99781539	.	-	.	XLOC_060756	TCONS_00159834	=	2	F730035P03Rik	ENSMUST00000065741.4	ENSMUST00000065741.4	TSS100931
chr12	Cufflinks	exon	33139573	33139786	.	-	.	XLOC_014543	TCONS_00038622	j	4	F730043M19Rik	ENSMUST00000140105.7	CUFF.11805.8	TSS24417
chr1	Cufflinks	exon	132342023	132342067	.	+	.	XLOC_001846	TCONS_00004706	=	1	F730311O21Rik	ENSMUST00000189288.1	ENSMUST00000189288.1	TSS2885
chr1	Cufflinks	exon	36956964	36956975	.	-	.	XLOC_003242	TCONS_00008367	o	2	F830112A20Rik	ENSMUST00000194249.1	CUFF.139.1	TSS5144
chr5	Cufflinks	exon	113117571	113119464	.	-	.	XLOC_051106	TCONS_00132872	=	1	F830115B05Rik	ENSMUST00000197638.1	ENSMUST00000197638.1	TSS84420
chr18	Cufflinks	exon	77793259	77794947	.	-	.	XLOC_031310	TCONS_00078326	j	1	F830208F22Rik	ENSMUST00000125396.1	CUFF.27118.3	TSS50404
chr15	Cufflinks	exon	12633062	12635346	.	-	.	XLOC_023254	TCONS_00058327	=	1	F830212C03Rik	ENSMUST00000191701.1	ENSMUST00000191701.1	TSS37394
chr7	Cufflinks	exon	144567355	144567516	.	+	.	XLOC_058880	TCONS_00154511	=	1	Faddos	ENSMUST00000097928.2	ENSMUST00000097928.2	TSS97675
chr13	Cufflinks	exon	48970919	48972031	.	+	.	XLOC_016221	TCONS_00042218	=	3	Fam120aos	ENSMUST00000180775.1	ENSMUST00000180775.1	TSS26855
chr4	Cufflinks	exon	41518517	41518929	.	+	.	XLOC_043805	TCONS_00111911	=	3	Fam219aos	ENSMUST00000151164.1	ENSMUST00000151164.1	TSS71350
chr7	Cufflinks	exon	113559211	113560260	.	+	.	XLOC_058316	TCONS_00152440	x	1	Far1os	ENSMUST00000138253.2	CUFF.47605.1	TSS96490
chr6	Cufflinks	exon	148060855	148061096	.	-	.	XLOC_056148	TCONS_00146337	=	1	Far2os1	ENSMUST00000162391.1	ENSMUST00000162391.1	TSS92780
chr6	Cufflinks	exon	148008001	148008131	.	-	.	XLOC_056147	TCONS_00146336	=	2	Far2os2	ENSMUST00000149815.3	ENSMUST00000149815.3	TSS92779
chr9	Cufflinks	exon	20614594	20614999	.	+	.	XLOC_065237	TCONS_00171856	=	2	Fbxl12os	ENSMUST00000136376.1	ENSMUST00000170938.1	TSS108332
chr9	Cufflinks	exon	109772060	109772270	.	-	.	XLOC_068408	TCONS_00180693	=	2	Fbxw27	ENSMUST00000199430.4	ENSMUST00000200610.4	TSS113877
chr2	Cufflinks	exon	25616584	25617188	.	+	.	XLOC_034043	TCONS_00084646	=	2	Fcnaos	ENSMUST00000155684.7	ENSMUST00000127642.7	TSS54553
chr3	Cufflinks	exon	37349649	37349740	.	-	.	XLOC_041514	TCONS_00105939	=	4	Fgf2os	ENSMUST00000153785.1	ENSMUST00000153785.1	TSS67587
chr4	Cufflinks	exon	141986323	141986797	.	+	.	XLOC_045373	TCONS_00116107	=	4	Fhad1os1	ENSMUST00000146094.1	ENSMUST00000146094.1	TSS74047
chr4	Cufflinks	exon	141885654	141885756	.	+	.	XLOC_045370	TCONS_00116104	=	1	Fhad1os2	ENSMUST00000152351.1	ENSMUST00000152351.1	TSS74044
chr14	Cufflinks	exon	10776989	10777617	.	+	.	XLOC_018786	TCONS_00048496	=	3	Fhitos	ENSMUST00000160149.1	ENSMUST00000160149.1	TSS30706
chrX	Cufflinks	exon	68667514	68669867	.	-	.	XLOC_071057	TCONS_00187213	=	1	Fmr1os	ENSMUST00000181533.1	ENSMUST00000181533.1	TSS117790
chr4	Cufflinks	exon	114921060	114921235	.	+	.	XLOC_044814	TCONS_00114255	j	5	Foxd2os	ENSMUST00000144002.7	CUFF.37760.5	TSS72947
chr9	Cufflinks	exon	98953605	98953857	.	-	.	XLOC_068228	TCONS_00180009	=	5	Foxl2os	ENSMUST00000181706.7	ENSMUST00000181706.7	TSS113433
chr4	Cufflinks	exon	120302083	120303892	.	+	.	XLOC_044975	TCONS_00114753	=	2	Foxo6os	ENSMUST00000152384.1	ENSMUST00000152384.1	TSS73221
chr19	Cufflinks	exon	5848508	5848603	.	+	.	XLOC_031497	TCONS_00078770	=	1	Frmd8os	ENSMUST00000187697.1	ENSMUST00000135347.1	TSS50695
chr4	Cufflinks	exon	45237441	45237530	.	-	.	XLOC_046104	TCONS_00118198	=	2	Frmpd1os	ENSMUST00000134640.1	ENSMUST00000134640.1	TSS75314
chr17	Cufflinks	exon	47700745	47700829	.	-	.	XLOC_028770	TCONS_00072789	=	2	Frs3os	ENSMUST00000136531.1	ENSMUST00000144979.1	TSS46614
chrX	Cufflinks	exon	103706384	103706395	.	-	.	XLOC_071408	TCONS_00188286	=	1	Ftx	ENSMUST00000145803.7	ENSMUST00000148684.2	TSS118397
chrX	Cufflinks	exon	169975043	169976790	.	-	.	XLOC_071937	TCONS_00189761	=	1	G530011O06Rik	ENSMUST00000154810.1	ENSMUST00000154810.1	TSS119215
chr2	Cufflinks	exon	116067225	116067340	.	+	.	XLOC_035350	TCONS_00087898	=	1	G630016G05Rik	ENSMUST00000152412.1	ENSMUST00000152412.1	TSS56742
chr13	Cufflinks	exon	31366220	31366313	.	-	.	XLOC_017636	TCONS_00045449	j	2	G630018N14Rik	ENSMUST00000148552.1	CUFF.11031.3	TSS28798
chr5	Cufflinks	exon	33720043	33723669	.	-	.	XLOC_050226	TCONS_00130309	=	1	G630022F23Rik	ENSMUST00000202923.1	ENSMUST00000202923.1	TSS82842
chr7	Cufflinks	exon	31149816	31149925	.	+	.	XLOC_056934	TCONS_00148661	=	2	G630030J09Rik	ENSMUST00000181958.1	ENSMUST00000181958.1	TSS94158
chr1	Cufflinks	exon	59119833	59122139	.	+	.	XLOC_000745	TCONS_00002019	=	1	G730003C15Rik	ENSMUST00000189096.1	ENSMUST00000180570.1	TSS1171
chr16	Cufflinks	exon	50554475	50554580	.	+	.	XLOC_025299	TCONS_00063247	=	5	G730013B05Rik	ENSMUST00000180509.7	ENSMUST00000181884.1	TSS40667
chr6	Cufflinks	exon	50847744	50847770	.	-	.	XLOC_054615	TCONS_00142639	=	2	G930045G22Rik	ENSMUST00000101402.4	ENSMUST00000101402.4	TSS90406
chr15	Cufflinks	exon	100696063	100696146	.	+	.	XLOC_023088	TCONS_00057816	=	2	Galnt6os	ENSMUST00000160960.1	ENSMUST00000160960.1	TSS37086
chr1	Cufflinks	exon	161037505	161037547	.	+	.	XLOC_002235	TCONS_00005605	=	8	Gas5	ENSMUST00000160152.7	ENSMUST00000159706.7	TSS3504
chr2	Cufflinks	exon	180339808	180340732	.	+	.	XLOC_036599	TCONS_00091241	=	5	Gata5os	ENSMUST00000069943.3	ENSMUST00000069943.3	TSS58834
chr12	Cufflinks	exon	32627334	32627344	.	+	.	XLOC_012882	TCONS_00035103	j	1	Gdap10	ENSMUST00000180613.1	CUFF.11787.4	TSS22042
chr6	Cufflinks	exon	48738346	48741444	.	-	.	XLOC_054584	TCONS_00142532	=	1	Gimap1os	ENSMUST00000155906.1	CUFF.43056.1	TSS90344
chr9	Cufflinks	exon	54301439	54301570	.	-	.	XLOC_067696	TCONS_00178450	=	3	Gldnos	ENSMUST00000149237.1	ENSMUST00000149237.1	TSS112475
chr9	Cufflinks	exon	111005852	111005938	.	+	.	XLOC_066803	TCONS_00176067	=	4	Gm10030	ENSMUST00000197321.4	ENSMUST00000197321.4	TSS110991
chr14	Cufflinks	exon	7791408	7791651	.	-	.	XLOC_020603	TCONS_00052075	j	8	Gm10044	ENSMUST00000081331.10	CUFF.15886.2	TSS33243
chr5	Cufflinks	exon	48924954	48928740	.	-	.	XLOC_050403	TCONS_00130834	=	1	Gm10048	ENSMUST00000200465.1	ENSMUST00000200465.1	TSS83172
chr5	Cufflinks	exon	25659806	25660155	.	-	.	XLOC_050119	TCONS_00129913	=	1	Gm10062	ENSMUST00000196473.1	ENSMUST00000196473.1	TSS82619
chr8	Cufflinks	exon	9878311	9878504	.	-	.	XLOC_063492	TCONS_00167756	=	2	Gm10067	ENSMUST00000208376.1	ENSMUST00000208376.1	TSS105612
chr14	Cufflinks	exon	46829114	46832027	.	-	.	XLOC_021072	TCONS_00053146	=	1	Gm10101	ENSMUST00000181311.1	ENSMUST00000074862.2	TSS33972
chr2	Cufflinks	exon	6950453	6951680	.	-	.	XLOC_036742	TCONS_00091749	=	1	Gm10115	ENSMUST00000076071.2	ENSMUST00000076071.2	TSS59130
chr18	Cufflinks	exon	5583012	5583133	.	-	.	XLOC_030728	TCONS_00076925	=	5	Gm10125	ENSMUST00000161921.7	ENSMUST00000161921.7	TSS49477
chr1	Cufflinks	exon	151339604	151339948	.	-	.	XLOC_004510	TCONS_00011976	=	1	Gm10138	ENSMUST00000185848.1	ENSMUST00000185848.1	TSS7387
chr19	Cufflinks	exon	10199189	10202382	.	+	.	XLOC_031615	TCONS_00079214	=	1	Gm10143	ENSMUST00000150038.1	ENSMUST00000081739.1	TSS50939
chr7	Cufflinks	exon	144763139	144764482	.	+	.	XLOC_058882	TCONS_00154514	=	1	Gm10152	ENSMUST00000193475.1	ENSMUST00000193475.1	TSS97678
chr1	Cufflinks	exon	162477680	162479943	.	+	.	XLOC_002252	TCONS_00005684	=	1	Gm10176	ENSMUST00000159707.1	ENSMUST00000159707.1	TSS3541
chr6	Cufflinks	exon	56797591	56799197	.	+	.	XLOC_052565	TCONS_00137069	=	1	Gm10209	ENSMUST00000203397.1	ENSMUST00000203397.1	TSS87073
chr6	Cufflinks	exon	39420740	39421294	.	+	.	XLOC_052275	TCONS_00136316	=	2	Gm10244	ENSMUST00000156905.1	ENSMUST00000090237.2	TSS86626
chr14	Cufflinks	exon	23093386	23093651	.	-	.	XLOC_020768	TCONS_00052451	=	3	Gm10248	ENSMUST00000090409.1	ENSMUST00000090409.1	TSS33502
chr3	Cufflinks	exon	88738753	88739692	.	-	.	XLOC_042086	TCONS_00107328	=	1	Gm10253	ENSMUST00000194270.1	ENSMUST00000194270.1	TSS68506
chr3	Cufflinks	exon	30267825	30269947	.	-	.	XLOC_041352	TCONS_00105587	=	1	Gm10258	ENSMUST00000091270.2	ENSMUST00000091270.2	TSS67360
chr3	Cufflinks	exon	149125981	149126726	.	-	.	XLOC_043110	TCONS_00110092	o	1	Gm10287	ENSMUST00000180599.1	CUFF.36203.1	TSS70291
chrX	Cufflinks	exon	134745495	134746913	.	-	.	XLOC_071593	TCONS_00188784	=	1	Gm10344	ENSMUST00000193498.1	ENSMUST00000193498.1	TSS118667
chr7	Cufflinks	exon	43099719	43099843	.	+	.	XLOC_057148	TCONS_00149111	=	1	Gm10351	ENSMUST00000087694.4	ENSMUST00000087694.4	TSS94445
chr5	Cufflinks	exon	134676490	134676799	.	+	.	XLOC_049512	TCONS_00128173	=	1	Gm10369	ENSMUST00000100641.2	ENSMUST00000100641.2	TSS81519
chr14	Cufflinks	exon	46867055	46867155	.	-	.	XLOC_021073	TCONS_00053148	o	1	Gm10371	ENSMUST00000127429.1	CUFF.19723.1	TSS33974
chr15	Cufflinks	exon	43476968	43477036	.	-	.	XLOC_023486	TCONS_00058789	=	3	Gm10373	ENSMUST00000100683.2	ENSMUST00000100683.2	TSS37737
chr6	Cufflinks	exon	149283838	149286773	.	-	.	XLOC_056176	TCONS_00146466	=	1	Gm10388	ENSMUST00000205001.1	ENSMUST00000205001.1	TSS92839
chr5	Cufflinks	exon	120139091	120139261	.	-	.	XLOC_051217	TCONS_00133248	=	3	Gm10390	ENSMUST00000180812.2	ENSMUST00000180812.2	TSS84640
chr14	Cufflinks	exon	24913078	24913440	.	+	.	XLOC_019034	TCONS_00048951	=	2	Gm10398	ENSMUST00000100826.2	ENSMUST00000100826.2	TSS31021
chr5	Cufflinks	exon	117318497	117319244	.	-	.	XLOC_051190	TCONS_00133179	=	1	Gm10399	ENSMUST00000202768.1	ENSMUST00000202768.1	TSS84594
chr5	Cufflinks	exon	109833501	109834145	.	-	.	XLOC_051052	TCONS_00132637	=	1	Gm10416	ENSMUST00000197379.1	ENSMUST00000197379.1	TSS84296
chr5	Cufflinks	exon	108864833	108868354	.	+	.	XLOC_049022	TCONS_00126701	=	1	Gm10417	ENSMUST00000194341.1	ENSMUST00000194341.1	TSS80555
chr5	Cufflinks	exon	108369356	108369678	.	+	.	XLOC_049006	TCONS_00126641	=	3	Gm10419	ENSMUST00000100944.6	ENSMUST00000196693.4	TSS80520
chr12	Cufflinks	exon	117150914	117151215	.	-	.	XLOC_015496	TCONS_00040791	=	3	Gm10421	ENSMUST00000190266.1	ENSMUST00000190266.1	TSS25906
chr12	Cufflinks	exon	111430843	111430946	.	-	.	XLOC_015210	TCONS_00040342	=	2	Gm10425	ENSMUST00000181085.1	ENSMUST00000181085.1	TSS25556
chr12	Cufflinks	exon	100188773	100188804	.	+	.	XLOC_013681	TCONS_00036809	=	1	Gm10433	ENSMUST00000146364.7	ENSMUST00000138678.1	TSS23198
chr11	Cufflinks	exon	59005978	59007293	.	+	.	XLOC_009263	TCONS_00024671	=	3	Gm10435	ENSMUST00000162526.1	ENSMUST00000162526.1	TSS15245
chr5	Cufflinks	exon	54356088	54358543	.	+	.	XLOC_048351	TCONS_00124934	=	4	Gm10440	ENSMUST00000197424.1	ENSMUST00000197424.1	TSS79509
chr5	Cufflinks	exon	53526756	53527376	.	+	.	XLOC_048321	TCONS_00124874	x	2	Gm10441	ENSMUST00000200950.1	CUFF.40188.1	TSS79472
chr6	Cufflinks	exon	84412942	84413257	.	-	.	XLOC_055026	TCONS_00143526	=	1	Gm10445	ENSMUST00000203521.1	ENSMUST00000203521.1	TSS91010
chr5	Cufflinks	exon	33652101	33653255	.	+	.	XLOC_048100	TCONS_00124267	=	1	Gm10459	ENSMUST00000202708.1	ENSMUST00000202708.1	TSS79028
chr5	Cufflinks	exon	32607020	32611805	.	-	.	XLOC_050212	TCONS_00130242	=	1	Gm10461	ENSMUST00000202073.1	ENSMUST00000202073.1	TSS82803
chr5	Cufflinks	exon	32130283	32133168	.	-	.	XLOC_050205	TCONS_00130233	=	1	Gm10463	ENSMUST00000195772.1	ENSMUST00000192674.1	TSS82795
chr11	Cufflinks	exon	24721006	24723311	.	-	.	XLOC_010638	TCONS_00029047	=	1	Gm10466	ENSMUST00000101450.2	ENSMUST00000101450.2	TSS18090
chr5	Cufflinks	exon	24449608	24451709	.	-	.	XLOC_050098	TCONS_00129836	=	1	Gm10472	ENSMUST00000193014.1	ENSMUST00000193014.1	TSS82571
chr5	Cufflinks	exon	21952441	21952769	.	+	.	XLOC_047920	TCONS_00123587	=	3	Gm10475	ENSMUST00000084713.4	ENSMUST00000084713.4	TSS78654
chr5	Cufflinks	exon	10233863	10234075	.	+	.	XLOC_047777	TCONS_00123195	=	2	Gm10482	ENSMUST00000190891.6	ENSMUST00000189825.1	TSS78381
chr5	Cufflinks	exon	5170394	5175152	.	-	.	XLOC_049887	TCONS_00129272	=	1	Gm10484	ENSMUST00000196372.1	ENSMUST00000196372.1	TSS82248
chrX	Cufflinks	exon	10716890	10717242	.	-	.	XLOC_070590	TCONS_00186208	=	2	Gm10489	ENSMUST00000180511.1	ENSMUST00000180511.1	TSS117121
chr17	Cufflinks	exon	34976899	34978751	.	-	.	XLOC_028538	TCONS_00072169	=	1	Gm10501	ENSMUST00000151136.1	ENSMUST00000151136.1	TSS46205
chr17	Cufflinks	exon	27342460	27342521	.	+	.	XLOC_027148	TCONS_00068121	=	1	Gm10505	ENSMUST00000151398.1	ENSMUST00000151398.1	TSS43720
chr17	Cufflinks	exon	11725878	11732345	.	-	.	XLOC_028148	TCONS_00070927	=	1	Gm10513	ENSMUST00000194203.1	ENSMUST00000194203.1	TSS45408
chr1	Cufflinks	exon	192137345	192137514	.	+	.	XLOC_002845	TCONS_00007218	j	1	Gm10516	ENSMUST00000180598.2	CUFF.7637.2	TSS4464
chr1	Cufflinks	exon	182408264	182409021	.	-	.	XLOC_004981	TCONS_00013681	=	1	Gm10517	ENSMUST00000192970.1	ENSMUST00000192970.1	TSS8335
chr1	Cufflinks	exon	170983734	170983962	.	+	.	XLOC_002394	TCONS_00006032	=	2	Gm10522	ENSMUST00000194503.1	ENSMUST00000194503.1	TSS3754
chr1	Cufflinks	exon	159681662	159681744	.	+	.	XLOC_002215	TCONS_00005539	=	1	Gm10530	ENSMUST00000097514.7	ENSMUST00000194909.1	TSS3472
chr1	Cufflinks	exon	157043547	157045849	.	+	.	XLOC_002192	TCONS_00005450	=	1	Gm10531	ENSMUST00000193527.1	ENSMUST00000193527.1	TSS3418
chr18	Cufflinks	exon	75514645	75514750	.	+	.	XLOC_030525	TCONS_00076466	=	1	Gm10532	ENSMUST00000181913.1	ENSMUST00000181913.1	TSS49185
chr1	Cufflinks	exon	135110136	135110354	.	+	.	XLOC_001887	TCONS_00004825	=	2	Gm10535	ENSMUST00000182275.1	ENSMUST00000182275.1	TSS2968
chr1	Cufflinks	exon	133829528	133831225	.	+	.	XLOC_001863	TCONS_00004762	=	1	Gm10537	ENSMUST00000192625.1	ENSMUST00000192625.1	TSS2926
chr1	Cufflinks	exon	132732108	132732826	.	+	.	XLOC_001851	TCONS_00004723	=	3	Gm10538	ENSMUST00000189499.1	ENSMUST00000189499.1	TSS2898
chr18	Cufflinks	exon	37176757	37178514	.	-	.	XLOC_031008	TCONS_00077632	=	1	Gm10544	ENSMUST00000180516.2	ENSMUST00000192479.1	TSS49922
chr18	Cufflinks	exon	37020041	37020679	.	-	.	XLOC_031007	TCONS_00077628	=	2	Gm10545	ENSMUST00000097612.3	ENSMUST00000097612.3	TSS49921
chr1	Cufflinks	exon	93749716	93749809	.	+	.	XLOC_001466	TCONS_00003872	=	2	Gm10550	ENSMUST00000188846.1	ENSMUST00000188846.1	TSS2336
chr1	Cufflinks	exon	85604085	85604440	.	-	.	XLOC_003856	TCONS_00010280	=	1	Gm10552	ENSMUST00000161763.1	ENSMUST00000161763.1	TSS6258
chr1	Cufflinks	exon	79762717	79764507	.	+	.	XLOC_001151	TCONS_00003069	=	1	Gm10555	ENSMUST00000193178.1	ENSMUST00000193178.1	TSS1823
chr18	Cufflinks	exon	4819309	4819361	.	+	.	XLOC_029533	TCONS_00074344	=	2	Gm10556	ENSMUST00000180904.1	ENSMUST00000180904.1	TSS47736
chr1	Cufflinks	exon	66328666	66328796	.	-	.	XLOC_003614	TCONS_00009436	=	3	Gm10558	ENSMUST00000147494.1	ENSMUST00000147494.1	TSS5800
chr1	Cufflinks	exon	55226251	55226750	.	+	.	XLOC_000690	TCONS_00001825	=	1	Gm10561	ENSMUST00000181563.1	ENSMUST00000181563.1	TSS1068
chr4	Cufflinks	exon	155042359	155045422	.	+	.	XLOC_045628	TCONS_00116784	=	2	Gm10564	ENSMUST00000097750.2	ENSMUST00000097750.2	TSS74471
chr1	Cufflinks	exon	3680155	3681788	.	+	.	XLOC_000168	TCONS_00000298	=	1	Gm10568	ENSMUST00000193244.1	ENSMUST00000193244.1	TSS194
chr7	Cufflinks	exon	141465427	141465508	.	-	.	XLOC_061575	TCONS_00162476	=	2	Gm10575	ENSMUST00000167900.1	ENSMUST00000167900.1	TSS102500
chr4	Cufflinks	exon	101054558	101055262	.	-	.	XLOC_046627	TCONS_00119752	=	1	Gm10576	ENSMUST00000191927.1	ENSMUST00000192528.1	TSS76214
chr7	Cufflinks	exon	132315664	132318291	.	+	.	XLOC_058610	TCONS_00153579	=	1	Gm10584	ENSMUST00000207036.1	ENSMUST00000207036.1	TSS97164
chr4	Cufflinks	exon	42552794	42552879	.	+	.	XLOC_043835	TCONS_00111973	=	2	Gm10593	ENSMUST00000178906.1	ENSMUST00000178906.1	TSS71397
chr7	Cufflinks	exon	101836503	101837417	.	+	.	XLOC_058028	TCONS_00151755	=	1	Gm10602	ENSMUST00000211428.1	ENSMUST00000211428.1	TSS96051
chr7	Cufflinks	exon	100464528	100464661	.	-	.	XLOC_060766	TCONS_00159872	=	2	Gm10603	ENSMUST00000183512.1	ENSMUST00000184875.1	TSS100957
chr7	Cufflinks	exon	99625936	99629133	.	+	.	XLOC_057991	TCONS_00151590	=	1	Gm10605	ENSMUST00000183019.1	ENSMUST00000183019.1	TSS95935
chr7	Cufflinks	exon	83545345	83545448	.	-	.	XLOC_060586	TCONS_00159357	=	2	Gm10610	ENSMUST00000207184.1	ENSMUST00000208877.1	TSS100641
chr7	Cufflinks	exon	79466409	79468535	.	+	.	XLOC_057668	TCONS_00150781	=	1	Gm10616	ENSMUST00000205285.1	ENSMUST00000205285.1	TSS95404
chr7	Cufflinks	exon	73816344	73816503	.	-	.	XLOC_060462	TCONS_00158909	j	8	Gm10619	ENSMUST00000186073.6	CUFF.46794.1	TSS100371
chr7	Cufflinks	exon	66737804	66740442	.	+	.	XLOC_057493	TCONS_00150411	=	1	Gm10623	ENSMUST00000209081.1	ENSMUST00000209081.1	TSS95145
chr8	Cufflinks	exon	106298270	106300017	.	+	.	XLOC_063207	TCONS_00167120	=	2	Gm10629	ENSMUST00000137706.1	ENSMUST00000137706.1	TSS105205
chr8	Cufflinks	exon	104183850	104184081	.	-	.	XLOC_064693	TCONS_00170692	=	2	Gm10631	ENSMUST00000153288.1	ENSMUST00000153288.1	TSS107529
chr9	Cufflinks	exon	88754450	88754474	.	+	.	XLOC_066356	TCONS_00174614	=	3	Gm10634	ENSMUST00000188891.6	ENSMUST00000188891.6	TSS110087
chr3	Cufflinks	exon	146367153	146369243	.	-	.	XLOC_043049	TCONS_00109946	=	1	Gm10636	ENSMUST00000197639.1	ENSMUST00000197639.1	TSS70182
chr8	Cufflinks	exon	87180379	87180452	.	-	.	XLOC_064547	TCONS_00170267	=	3	Gm10637	ENSMUST00000183718.7	ENSMUST00000183718.7	TSS107271
chr7	Cufflinks	exon	31162559	31162718	.	+	.	XLOC_056935	TCONS_00148662	=	2	Gm10640	ENSMUST00000187312.1	ENSMUST00000187312.1	TSS94159
chr8	Cufflinks	exon	76900106	76900621	.	-	.	XLOC_064395	TCONS_00169847	=	2	Gm10649	ENSMUST00000143324.1	ENSMUST00000148066.1	TSS107010
chr3	Cufflinks	exon	128038694	128040661	.	+	.	XLOC_040746	TCONS_00103852	=	1	Gm10650	ENSMUST00000196581.1	ENSMUST00000098625.2	TSS66379
chr3	Cufflinks	exon	121370032	121373302	.	+	.	XLOC_040637	TCONS_00103511	o	2	Gm10652	ENSMUST00000199790.1	CUFF.38618.1	TSS66182
chr9	Cufflinks	exon	61370797	61372193	.	-	.	XLOC_067766	TCONS_00178653	=	1	Gm10655	ENSMUST00000098658.2	ENSMUST00000098658.2	TSS112618
chr9	Cufflinks	exon	58554799	58555829	.	+	.	XLOC_065901	TCONS_00173560	=	1	Gm10657	ENSMUST00000193528.1	ENSMUST00000193528.1	TSS109359
chr9	Cufflinks	exon	57071609	57071807	.	-	.	XLOC_067718	TCONS_00178516	=	3	Gm10658	ENSMUST00000128125.1	ENSMUST00000128125.1	TSS112521
chr8	Cufflinks	exon	67352104	67352853	.	-	.	XLOC_064241	TCONS_00169521	=	1	Gm10660	ENSMUST00000148610.1	ENSMUST00000148610.1	TSS106774
chr9	Cufflinks	exon	46242621	46243140	.	-	.	XLOC_067591	TCONS_00178159	=	1	Gm10680	ENSMUST00000156612.1	ENSMUST00000156612.1	TSS112287
[truncated: 7,141 more rows]
