# Supplementary material for: Investigating the role of long non-coding RNA in hypertrophic cardiomyopathy
Source: bioRxiv. 2025 Jul 31:2025.07.26.666851. Preprint. [Version 1] doi: 10.1101/2025.07.26.666851 (PMC12324334; doi:10.1101/2025.07.26.666851)
Supplement: Supplement 1 [file media-1.zip › lncrna_hcm/bash_scripts/cutadapt.sh]

# adapter trimming using cutadapt for all fastq files

$in_dir="/path/to/input/dir" # fastq files
$out_dir="/path/to/output/dir"

for folder_path in "$input_dir"/*/; do
    cd "$folder_path"
    unique_id=$(basename $(pwd))
    mkdir $out_dir/$unique_id
    cutadapt -j=40 \
        -m 1 \
        -a AGATCGGAAGAGCACACGTCTGAACTCCAGTCA \
        -A AGATCGGAAGAGCGTCGTGTAGGGAAAGAGTGT \
        -o $out_dir/$unique_id/{$unique_id}_R1_001_trimmed.fastq.gz \
        -p $out_dir/$unique_id/{$unique_id}_R2_001_trimmed.fastq.gz \
        ./*_R1_001.fastq.gz \
        ./*_R2_001.fastq.gz
    cd ..
done
