# Supplementary material for: Investigating the role of long non-coding RNA in hypertrophic cardiomyopathy
Source: bioRxiv. 2025 Jul 31:2025.07.26.666851. Preprint. [Version 1] doi: 10.1101/2025.07.26.666851 (PMC12324334; doi:10.1101/2025.07.26.666851)
Supplement: Supplement 1 [file media-1.zip › lncrna_hcm/bash_scripts/cufflinks.sh]

# transcript essembly with cufflinks

# 1. cufflinks transcript essembly

$reference_dir="/path/to/dir/with/reference/files"
$in_dir="/path/to/input/bam/files"
$out_dir="/path/to/out/dir"

for folder_path in "$in_dir"/*/; do
	cd "$folder_path"

	unique_id=$(basename $(pwd))
    cufflinks \
    -p 60 \
    --library-type fr-firststrand \
    -g ${reference_dir}/gencode.vM10.primary_assembly.annotation.gtf \
    -o $out_dir \
    ${unique_id}.bam

    cd ..
done

# 2. merge results into single GTF file with cuffmerge

$MANIFEST_FILE="/path/to/manifest_file.txt"
cd $out_dir

touch "$MANIFEST_FILE" # create manifest_file.txt with list of individual GTF files
for file in "$out_dir"/*.gtf; do
    echo "$file" >> "$MANIFEST_FILE" 
done

cuffmerge \
-p 60 \
-s ${reference_dir}/GRCm38.primary_assembly.genome.fa \
-g ${reference_dir}/gencode.vM10.primary_assembly.annotation.gtf \
./manifest.txt

# this output file is provided (lncrna.csv)
